# Supplementary material for: Review of the ant genus Technomyrmex Mayr, 1872 in the Arabian Peninsula (Hymenoptera, Formicidae)
Source: Zookeys. 2018 Aug 8;(780):35–59. doi: 10.3897/zookeys.780.26272 (PMC6093947; doi:10.3897/zookeys.780.26272)
Supplement: XML Treatment for Technomyrmex albipes [file zookeys.780.26272-treatment1.xml]

<!DOCTYPE tp:taxon-treatment
  PUBLIC "-//TaxonX//DTD Taxonomic Treatment Publishing DTD v0 20100105//EN" "tax-treatment-NSO.dtd">
<tp:taxon-treatment xmlns:tp="http://www.plazi.org/taxpub"><tp:treatment-meta><kwd-group><label>Taxon classification</label><kwd><named-content xmlns:xlink="http://www.w3.org/1999/xlink" content-type="kingdom">Animalia</named-content></kwd><kwd><named-content xmlns:xlink="http://www.w3.org/1999/xlink" content-type="order">Hymenoptera</named-content></kwd><kwd><named-content xmlns:xlink="http://www.w3.org/1999/xlink" content-type="family">Formicidae</named-content></kwd></kwd-group><mixed-citation publication-type="journal"><person-group><name><surname>Sharaf</surname><given-names>Mostafa R.</given-names></name><name><surname>Dhafer</surname><given-names>Hathal M. Al</given-names></name><name><surname>Aldawood</surname><given-names>Abdulrahman S.</given-names></name></person-group><article-title>Review of the ant genus <italic><tp:taxon-name><tp:taxon-name-part taxon-name-part-type="genus" reg="Technomyrmex">Technomyrmex</tp:taxon-name-part></tp:taxon-name></italic> Mayr, 1872 in the Arabian Peninsula (<tp:taxon-name><tp:taxon-name-part taxon-name-part-type="order">Hymenoptera</tp:taxon-name-part></tp:taxon-name>, <tp:taxon-name><tp:taxon-name-part taxon-name-part-type="family">Formicidae</tp:taxon-name-part></tp:taxon-name>)</article-title><source>Zookeys</source><day>8</day><month>8</month><year>2018</year><volume>2018</volume><issue>780</issue><fpage>35</fpage><lpage>59</lpage><pub-id pub-id-type="doi">10.3897/zookeys.780.26272</pub-id></mixed-citation></tp:treatment-meta><tp:nomenclature><tp:taxon-name>
            <tp:taxon-name-part taxon-name-part-type="genus" reg="Technomyrmex">Technomyrmex</tp:taxon-name-part>
            <tp:taxon-name-part taxon-name-part-type="species" reg="albipes">albipes</tp:taxon-name-part>
          </tp:taxon-name><tp:taxon-authority>(F. Smith, 1861)</tp:taxon-authority><xref ref-type="fig" rid="F3">Figure 3A, B, C</xref><tp:nomenclature-citation-list><tp:nomenclature-citation><tp:taxon-name><tp:taxon-name-part taxon-name-part-type="genus" reg="Formica">Formica</tp:taxon-name-part> (<tp:taxon-name-part taxon-name-part-type="subgenus" reg="Tapinoma">Tapinoma</tp:taxon-name-part>) <tp:taxon-name-part taxon-name-part-type="species" reg="albipes">albipes</tp:taxon-name-part></tp:taxon-name><comment>Smith, 1861: 38 (w.) Syntype worker, Indonesia: Sulawesi, Tond, (A.R. Wallace), <ext-link xmlns:xlink="http://www.w3.org/1999/xlink" xlink:type="simple" ext-link-type="uri" xlink:href="http://data.antweb.org/specimen/CASENT0102952">CASENT0102952</ext-link>, Indomalaya, (<abbrev xmlns:xlink="http://www.w3.org/1999/xlink" content-type="institution" xlink:title="Hope Entomological Collection, Oxford Museum of Natural History, Oxford, United Kingdom" id="ABBRID0E45AE" xlink:type="simple">OXUM</abbrev>), (image examined); <xref ref-type="bibr" rid="B19">Forel 1891</xref>: 98 (q.); <xref ref-type="bibr" rid="B21">Forel 1908</xref>: 21 (ergatoid m.); <xref ref-type="bibr" rid="B24">Karavaiev 1926</xref>: 441 (m.); <xref ref-type="bibr" rid="B37">Wheeler and Wheeler 1951</xref>: 205 (l.); <xref ref-type="bibr" rid="B12">Crozier 1969</xref>: 245 (k.). Combination in <tp:taxon-name><tp:taxon-name-part taxon-name-part-type="genus" reg="Tapinoma">Tapinoma</tp:taxon-name-part></tp:taxon-name>: Mayr, 1863: 455; in <tp:taxon-name><tp:taxon-name-part taxon-name-part-type="genus" reg="Technomyrmex">Technomyrmex</tp:taxon-name-part></tp:taxon-name>: <xref ref-type="bibr" rid="B15">Emery 1888</xref>: 392. Senior synonym of <tp:taxon-name><tp:taxon-name-part taxon-name-part-type="genus" reg="Technomyrmex">Technomyrmex</tp:taxon-name-part><tp:taxon-name-part taxon-name-part-type="species" reg="nigrum">nigrum</tp:taxon-name-part></tp:taxon-name>: <xref ref-type="bibr" rid="B26">Mayr 1872</xref>: 147; <xref ref-type="bibr" rid="B27">Mayr 1876</xref>: 83; of <tp:taxon-name><tp:taxon-name-part taxon-name-part-type="genus" reg="Technomyrmex">Technomyrmex</tp:taxon-name-part><tp:taxon-name-part taxon-name-part-type="species" reg="albitarse">albitarse</tp:taxon-name-part></tp:taxon-name>: Emer 1893: 249; of <tp:taxon-name><tp:taxon-name-part taxon-name-part-type="genus" reg="Technomyrmex">Technomyrmex</tp:taxon-name-part><tp:taxon-name-part taxon-name-part-type="species" reg="bruneipes">bruneipes</tp:taxon-name-part></tp:taxon-name>, <tp:taxon-name><tp:taxon-name-part taxon-name-part-type="genus" reg="Technomyrmex">Technomyrmex</tp:taxon-name-part><tp:taxon-name-part taxon-name-part-type="species" reg="detorquens">detorquens</tp:taxon-name-part></tp:taxon-name>, <tp:taxon-name><tp:taxon-name-part taxon-name-part-type="genus" reg="Technomyrmex">Technomyrmex</tp:taxon-name-part><tp:taxon-name-part taxon-name-part-type="species" reg="forticulus">forticulus</tp:taxon-name-part></tp:taxon-name>, <tp:taxon-name><tp:taxon-name-part taxon-name-part-type="genus" reg="Technomyrmex">Technomyrmex</tp:taxon-name-part><tp:taxon-name-part taxon-name-part-type="species" reg="wedda">wedda</tp:taxon-name-part></tp:taxon-name>: <xref ref-type="bibr" rid="B3">Bolton 2007</xref>: 68.</comment></tp:nomenclature-citation></tp:nomenclature-citation-list></tp:nomenclature><tp:treatment-sec sec-type="description" id="SECID0EPCAG"><title>Description.</title><p><bold>Worker.</bold> Measurements: <abbrev xmlns:xlink="http://www.w3.org/1999/xlink" xlink:title="Total Length" id="ABBRID0EXCAG" xlink:type="simple">TL</abbrev>: 2.40–2.90; <abbrev xmlns:xlink="http://www.w3.org/1999/xlink" xlink:title="Head Length" id="ABBRID0E2CAG" xlink:type="simple">HL</abbrev>: 0.56–0.63; <abbrev xmlns:xlink="http://www.w3.org/1999/xlink" xlink:title="Head Width" id="ABBRID0E6CAG" xlink:type="simple">HW</abbrev>: 0.52–0.58; <abbrev xmlns:xlink="http://www.w3.org/1999/xlink" xlink:title="Scape Length" id="ABBRID0EDDAG" xlink:type="simple">SL</abbrev>: 0.48–0.58; <abbrev xmlns:xlink="http://www.w3.org/1999/xlink" xlink:title="Pronotal Width" id="ABBRID0EHDAG" xlink:type="simple">PW</abbrev>: 0.35–0.42; <abbrev xmlns:xlink="http://www.w3.org/1999/xlink" xlink:title="Weber’s length of mesosoma" id="ABBRID0ELDAG" xlink:type="simple">WL</abbrev>: 0.66–0.78. Indices: <abbrev xmlns:xlink="http://www.w3.org/1999/xlink" xlink:title="Cephalic Index" id="ABBRID0EPDAG" xlink:type="simple">CI</abbrev>: 87–95; <abbrev xmlns:xlink="http://www.w3.org/1999/xlink" xlink:title="Scape Index" id="ABBRID0ETDAG" xlink:type="simple">SI</abbrev>: 91–102; <abbrev xmlns:xlink="http://www.w3.org/1999/xlink" xlink:title="Ocular Index" id="ABBRID0EXDAG" xlink:type="simple">OI</abbrev>: 24–27; <abbrev xmlns:xlink="http://www.w3.org/1999/xlink" xlink:title="Eye Position Index" id="ABBRID0E2DAG" xlink:type="simple">EPI</abbrev>: 70–88; <abbrev xmlns:xlink="http://www.w3.org/1999/xlink" xlink:title="Dorsal Thoracic Index" id="ABBRID0E6DAG" xlink:type="simple">DTI</abbrev>: 110–124 (n = 50, from <xref ref-type="bibr" rid="B3">Bolton 2007</xref>).</p><p><bold>Head.</bold> Anterior clypeal margin with a feeble, shallow median indentation; head in full-face view with a small shallow indentation medially and strongly convex sides; eyes of moderate size with approximately nine ommatidia in longest row (<abbrev xmlns:xlink="http://www.w3.org/1999/xlink" xlink:title="Ocular Index" id="ABBRID0ELEAG" xlink:type="simple">OI</abbrev>: 24–27), located in front of midlength, with outer margins just fail to break outlines of head sides. <bold>Mesosoma.</bold> In profile the mesonotal outline evenly curved; propodeal dorsum making a distinct obtuse angle with declivity in profile. <bold>Pilosity.</bold> Frontal carina with two pairs of setae; pronotum with 1–3 pairs; mesonotum bare or with one pair (usually none); propodeal dorsum bare; lateral margins of propodeal declivity with one or two pairs, usually with one pair above spiracle, another pair higher up; gastral tergites 1–4 each with abundant scattered long setae (length of setae relatively less than eye diameter or even subequal) on sclerites. <bold>Sculpture.</bold> Body sculpture finely and densely reticulate-punctate, general appearance dull. <bold>Colour.</bold> Head, mesosoma, petiole and gaster black-brown to black; tarsi of mid- and hind legs yellow.</p><fig id="F3" position="float" orientation="portrait"><label>Figure 3.</label><caption><p><italic><tp:taxon-name><tp:taxon-name-part taxon-name-part-type="genus" reg="Technomyrmex">Technomyrmex</tp:taxon-name-part><tp:taxon-name-part taxon-name-part-type="species" reg="albipes">albipes</tp:taxon-name-part></tp:taxon-name></italic>, worker, <ext-link xmlns:xlink="http://www.w3.org/1999/xlink" xlink:type="simple" ext-link-type="uri" xlink:href="http://data.antweb.org/specimen/CASENT0178469">CASENT0178469</ext-link>. <bold>A</bold>, body in profile <bold>B</bold> body in dorsal view <bold>C</bold> head in full-face view, images from <ext-link xmlns:xlink="http://www.w3.org/1999/xlink" xlink:type="simple" ext-link-type="uri" xlink:href="http://www.AntWeb.org">www.AntWeb.org</ext-link>.</p></caption><graphic xmlns:xlink="http://www.w3.org/1999/xlink" xlink:href="zookeys-780-035-g003.jpg" position="float" orientation="portrait" xlink:type="simple" id="oo_221727.jpg"/></fig></tp:treatment-sec><tp:treatment-sec sec-type="material" id="SECID0E6FAG"><title>Material examined.</title><p><abbrev xmlns:xlink="http://www.w3.org/1999/xlink" xlink:title="Kingdom of Saudi Arabia" id="ABBRID0EFGAG" xlink:type="simple">KSA</abbrev>, Eastern Province, Hofuf, <named-content xmlns:xlink="http://www.w3.org/1999/xlink" content-type="dwc:verbatimCoordinates" xlink:type="simple"><named-content content-type="geo-json" specific-use="{&#34;type&#34;:&#34;Point&#34;,&#34;coordinates&#34;:[49.629900,25.314200]}" id="NCID0EMGAG" xlink:type="simple">25.3142°N, 49.6299°E</named-content></named-content>, 28.v.1978, (W. Büttiker leg.) (1 m) (<named-content xmlns:xlink="http://www.w3.org/1999/xlink" content-type="dwc:institutional_code" xlink:type="simple">WMLC</named-content>).</p></tp:treatment-sec><tp:treatment-sec sec-type="Previous records" id="SECID0EWGAG"><title>Previous records.</title><p><abbrev xmlns:xlink="http://www.w3.org/1999/xlink" xlink:title="Kingdom of Saudi Arabia" id="ABBRID0E3GAG" xlink:type="simple">KSA</abbrev>, Eastern Province, Al Qatif, <named-content xmlns:xlink="http://www.w3.org/1999/xlink" content-type="dwc:verbatimCoordinates" xlink:type="simple"><named-content content-type="geo-json" specific-use="{&#34;type&#34;:&#34;Point&#34;,&#34;coordinates&#34;:[49.968890,26.510280]}" id="NCID0EDHAG" xlink:type="simple">26.51028°N, 49.96889°E</named-content></named-content>, 30 m, 14.iv.1984, (C. A. Collingwood leg.) (1 m); (Collingwood &amp; van Harten 2001); Yemen: Al Kawd (misspelled AI Kowd), vii.1999, <named-content xmlns:xlink="http://www.w3.org/1999/xlink" content-type="dwc:verbatimCoordinates" xlink:type="simple"><named-content content-type="geo-json" specific-use="{&#34;type&#34;:&#34;Point&#34;,&#34;coordinates&#34;:[45.364722,13.088622]}" id="NCID0ELHAG" xlink:type="simple">13.088622°N, 45.364722°E</named-content></named-content>, <abbrev xmlns:xlink="http://www.w3.org/1999/xlink" xlink:title="Light trap" id="ABBRID0EQHAG" xlink:type="simple">LT</abbrev>, (Van Harten &amp; Al Haruri leg.); Lahj, iv.1999, <named-content xmlns:xlink="http://www.w3.org/1999/xlink" content-type="dwc:verbatimCoordinates" xlink:type="simple"><named-content content-type="geo-json" specific-use="{&#34;type&#34;:&#34;Point&#34;,&#34;coordinates&#34;:[43.333660,17.166100]}" id="NCID0EXHAG" xlink:type="simple">17.1661000°N, 43.3336600°E</named-content></named-content>, <abbrev xmlns:xlink="http://www.w3.org/1999/xlink" xlink:title="Malaise trap" id="ABBRID0E3HAG" xlink:type="simple">MT</abbrev>, (Van Harten &amp; Sallam leg.); Sana’a, <named-content xmlns:xlink="http://www.w3.org/1999/xlink" content-type="dwc:verbatimCoordinates" xlink:type="simple"><named-content content-type="geo-json" specific-use="{&#34;type&#34;:&#34;Point&#34;,&#34;coordinates&#34;:[44.191000,15.369400]}" id="NCID0EDIAG" xlink:type="simple">15.3694°N, 44.1910°E</named-content></named-content>, 2250 m, 24.xi.1998, (Van Harten leg.); Ta’iz, V.1998, <named-content xmlns:xlink="http://www.w3.org/1999/xlink" content-type="dwc:verbatimCoordinates" xlink:type="simple"><named-content content-type="geo-json" specific-use="{&#34;type&#34;:&#34;Point&#34;,&#34;coordinates&#34;:[44.020910,13.579520]}" id="NCID0ELIAG" xlink:type="simple">13.57952°N, 44.02091°E</named-content></named-content>, <abbrev xmlns:xlink="http://www.w3.org/1999/xlink" xlink:title="Light trap" id="ABBRID0EQIAG" xlink:type="simple">LT</abbrev> (Van Harten &amp; Awad leg.) (<xref ref-type="bibr" rid="B9">Collingwood 1985</xref>); Al Kadan, vi.2003, <named-content xmlns:xlink="http://www.w3.org/1999/xlink" content-type="dwc:verbatimCoordinates" xlink:type="simple"><named-content content-type="geo-json" specific-use="{&#34;type&#34;:&#34;Point&#34;,&#34;coordinates&#34;:[43.254000,15.248000]}" id="NCID0E2IAG" xlink:type="simple">15.248°N, 43.254°E</named-content></named-content>, <abbrev xmlns:xlink="http://www.w3.org/1999/xlink" xlink:title="Light trap" id="ABBRID0EAJAG" xlink:type="simple">LT</abbrev>, (Van Harten &amp; T. Abdul Haq leg.) (Collingwood &amp; van Harten 2005).</p></tp:treatment-sec><tp:treatment-sec sec-type="Ecological and biological notes" id="SECID0EEJAG"><title>Ecological and biological notes.</title><p><italic><tp:taxon-name><tp:taxon-name-part taxon-name-part-type="genus" reg="Technomyrmex">Technomyrmex</tp:taxon-name-part><tp:taxon-name-part taxon-name-part-type="species" reg="albipes">albipes</tp:taxon-name-part></tp:taxon-name></italic> nests and forages in and beneath fallen wood and rocks, in tree trunks, in leaf litter, in twigs, on the forest floor, on low vegetation, and into the canopy (<xref ref-type="bibr" rid="B3">Bolton 2007</xref>). The species is known to feed on honeydew of a broad range of sap sucking attended hemipterans including the mealybug vectors of pineapple wilt disease (<xref ref-type="bibr" rid="B35">Sulaiman 1997</xref>).</p></tp:treatment-sec><tp:treatment-sec sec-type="Geographic range" id="SECID0E4JAG"><title>Geographic range.</title><p>A successful introduced species that has spread worldwide including the Australian, the Afrotropical, and the Malagasy regions (<xref ref-type="bibr" rid="B3">Bolton 2007</xref>).</p></tp:treatment-sec><ref-list><ref id="B19"><mixed-citation xmlns:xlink="http://www.w3.org/1999/xlink" xlink:type="simple"><person-group><name name-style="western"><surname>Forel</surname><given-names>A</given-names></name></person-group> (<year>1891</year>) <source>Les Formicides. [part]. In: Grandidier A (Ed.) Histoire physique, naturelle, et politique de Madagascar. Volume XX. Histoire naturelle des Hyménoptères. Deuxième partie (28e fascicule).</source><publisher-name>Hachette et Cie</publisher-name>, <publisher-loc>Paris</publisher-loc>, <size units="page">237 pp</size>.</mixed-citation></ref><ref id="B21"><mixed-citation xmlns:xlink="http://www.w3.org/1999/xlink" xlink:type="simple"><person-group><name name-style="western"><surname>Forel</surname><given-names>A</given-names></name></person-group> (<year>1908</year>) <article-title>Fourmis de Ceylan et d’Égypte récoltées par le Prof. E. Bugnion. <italic><tp:taxon-name><tp:taxon-name-part taxon-name-part-type="genus">Lasius</tp:taxon-name-part><tp:taxon-name-part taxon-name-part-type="species">carniolicus</tp:taxon-name-part></tp:taxon-name></italic>. Fourmis de Kerguelen. Pseudandrie? <italic><tp:taxon-name><tp:taxon-name-part taxon-name-part-type="genus">Strongylognathus</tp:taxon-name-part><tp:taxon-name-part taxon-name-part-type="species">testaceus</tp:taxon-name-part></tp:taxon-name></italic>.</article-title><source>Bulletin de la Société Vaudoise des Sciences Naturelles</source><volume>44</volume>: <fpage>1</fpage>–<lpage>22</lpage>.</mixed-citation></ref><ref id="B24"><mixed-citation xmlns:xlink="http://www.w3.org/1999/xlink" xlink:type="simple"><person-group><name name-style="western"><surname>Karavaiev</surname><given-names>V</given-names></name></person-group> (<year>1926</year>) <article-title>Ameisen aus dem Indo-Australischen Gebiet.</article-title><source>Treubia</source><volume>8</volume>: <fpage>413</fpage>–<lpage>445</lpage>.</mixed-citation></ref><ref id="B37"><mixed-citation xmlns:xlink="http://www.w3.org/1999/xlink" xlink:type="simple"><person-group><name name-style="western"><surname>Wheeler</surname><given-names>GC</given-names></name><name name-style="western"><surname>Wheeler</surname><given-names>J</given-names></name></person-group> (<year>1951</year>) <article-title>The ant larvae of the subfamily <tp:taxon-name><tp:taxon-name-part taxon-name-part-type="subfamily">Dolichoderinae</tp:taxon-name-part></tp:taxon-name>.</article-title><source>Proceedings of the Entomological Society of Washington</source><volume>53</volume>: <fpage>169</fpage>–<lpage>210</lpage>.</mixed-citation></ref><ref id="B12"><mixed-citation xmlns:xlink="http://www.w3.org/1999/xlink" xlink:type="simple"><person-group><name name-style="western"><surname>Crozier</surname><given-names>RH</given-names></name></person-group> (<year>1969</year>) <article-title>Cytotaxonomic studies on some Australian dolichoderine ants (<tp:taxon-name><tp:taxon-name-part taxon-name-part-type="order">Hymenoptera</tp:taxon-name-part></tp:taxon-name>: <tp:taxon-name><tp:taxon-name-part taxon-name-part-type="family">Formicidae</tp:taxon-name-part></tp:taxon-name>).</article-title><source>Caryologia</source><volume>21</volume>: <fpage>241</fpage>–<lpage>259</lpage>. <ext-link xlink:type="simple" ext-link-type="doi" xlink:href="10.1080/00087114.1968.10796302">https://doi.org/10.1080/00087114.1968.10796302</ext-link></mixed-citation></ref><ref id="B15"><mixed-citation xmlns:xlink="http://www.w3.org/1999/xlink" xlink:type="simple"><person-group><name name-style="western"><surname>Emery</surname><given-names>C</given-names></name></person-group> (<year>1888</year>) <article-title>Über den sogenannten Kaumagen einiger Ameisen.</article-title><source>Zeitschrift für Wissenschaftliche Zoologie</source><volume>46</volume>: <fpage>378</fpage>–<lpage>412</lpage>.</mixed-citation></ref><ref id="B26"><mixed-citation xmlns:xlink="http://www.w3.org/1999/xlink" xlink:type="simple"><person-group><name name-style="western"><surname>Mayr</surname><given-names>G</given-names></name></person-group> (<year>1872</year>) <article-title><tp:taxon-name><tp:taxon-name-part taxon-name-part-type="family">Formicidae</tp:taxon-name-part></tp:taxon-name> Borneenses collectae a J. Doria et O. Beccari in territorio Sarawak annis 1865–1867.</article-title><source>Annali del Museo Civico di Storia Naturale</source><volume>2</volume>: <fpage>133</fpage>–<lpage>155</lpage>.</mixed-citation></ref><ref id="B27"><mixed-citation xmlns:xlink="http://www.w3.org/1999/xlink" xlink:type="simple"><person-group><name name-style="western"><surname>Mayr</surname><given-names>G</given-names></name></person-group> (<year>1876</year>) <article-title>Die australischen Formiciden.</article-title><source>Journal des Museum Godeffroy</source><volume>12</volume>: <fpage>56</fpage>–<lpage>115</lpage>.</mixed-citation></ref><ref id="B3"><mixed-citation xmlns:xlink="http://www.w3.org/1999/xlink" xlink:type="simple"><person-group><name name-style="western"><surname>Bolton</surname><given-names>B</given-names></name></person-group> (<year>2007</year>) <article-title>Taxonomy of the Dolichoderine ant genus <italic><tp:taxon-name><tp:taxon-name-part taxon-name-part-type="genus">Technomyrmex</tp:taxon-name-part></tp:taxon-name></italic> Mayr (<tp:taxon-name><tp:taxon-name-part taxon-name-part-type="order">Hymenoptera</tp:taxon-name-part></tp:taxon-name>: <tp:taxon-name><tp:taxon-name-part taxon-name-part-type="family">Formicidae</tp:taxon-name-part></tp:taxon-name>) based on the worker caste.</article-title><source>Contributions of the American Entomological Institute</source><volume>35</volume>(<issue>1</issue>): <fpage>1</fpage>–<lpage>149</lpage>.</mixed-citation></ref><ref id="B9"><mixed-citation xmlns:xlink="http://www.w3.org/1999/xlink" xlink:type="simple"><person-group><name name-style="western"><surname>Collingwood</surname><given-names>CA</given-names></name></person-group> (<year>1985</year>) <article-title><tp:taxon-name><tp:taxon-name-part taxon-name-part-type="order">Hymenoptera</tp:taxon-name-part></tp:taxon-name>: Family <tp:taxon-name><tp:taxon-name-part taxon-name-part-type="family">Formicidae</tp:taxon-name-part></tp:taxon-name> of Saudi Arabia.</article-title><source>Fauna of Saudi Arabia</source><volume>7</volume>: <fpage>230</fpage>–<lpage>301</lpage>.</mixed-citation></ref><ref id="B35"><mixed-citation xmlns:xlink="http://www.w3.org/1999/xlink" xlink:type="simple"><person-group><name name-style="western"><surname>Sulaiman</surname><given-names>SFM</given-names></name></person-group> (<year>1997</year>) <article-title>Impact of weed management on ant density and fruit yield in the control of pineapple wilt disease.</article-title><source>Acta Horticulturae</source><volume>425</volume>: <fpage>475</fpage>–<lpage>484</lpage>. <ext-link xlink:type="simple" ext-link-type="doi" xlink:href="10.17660/ActaHortic.1997.425.51">https://doi.org/10.17660/ActaHortic.1997.425.51</ext-link></mixed-citation></ref></ref-list></tp:taxon-treatment>
