# Supplementary material for: Review of the ant genus Technomyrmex Mayr, 1872 in the Arabian Peninsula (Hymenoptera, Formicidae)
Source: Zookeys. 2018 Aug 8;(780):35–59. doi: 10.3897/zookeys.780.26272 (PMC6093947; doi:10.3897/zookeys.780.26272)
Supplement: XML Treatment for Technomyrmex briani [file zookeys.780.26272-treatment2.xml]

<!DOCTYPE tp:taxon-treatment
  PUBLIC "-//TaxonX//DTD Taxonomic Treatment Publishing DTD v0 20100105//EN" "tax-treatment-NSO.dtd">
<tp:taxon-treatment xmlns:tp="http://www.plazi.org/taxpub"><tp:treatment-meta><kwd-group><label>Taxon classification</label><kwd><named-content xmlns:xlink="http://www.w3.org/1999/xlink" content-type="kingdom">Animalia</named-content></kwd><kwd><named-content xmlns:xlink="http://www.w3.org/1999/xlink" content-type="order">Hymenoptera</named-content></kwd><kwd><named-content xmlns:xlink="http://www.w3.org/1999/xlink" content-type="family">Formicidae</named-content></kwd></kwd-group><mixed-citation publication-type="journal"><person-group><name><surname>Sharaf</surname><given-names>Mostafa R.</given-names></name><name><surname>Dhafer</surname><given-names>Hathal M. Al</given-names></name><name><surname>Aldawood</surname><given-names>Abdulrahman S.</given-names></name></person-group><article-title>Review of the ant genus <italic><tp:taxon-name><tp:taxon-name-part taxon-name-part-type="genus" reg="Technomyrmex">Technomyrmex</tp:taxon-name-part></tp:taxon-name></italic> Mayr, 1872 in the Arabian Peninsula (<tp:taxon-name><tp:taxon-name-part taxon-name-part-type="order">Hymenoptera</tp:taxon-name-part></tp:taxon-name>, <tp:taxon-name><tp:taxon-name-part taxon-name-part-type="family">Formicidae</tp:taxon-name-part></tp:taxon-name>)</article-title><source>Zookeys</source><day>8</day><month>8</month><year>2018</year><volume>2018</volume><issue>780</issue><fpage>35</fpage><lpage>59</lpage><pub-id pub-id-type="doi">10.3897/zookeys.780.26272</pub-id></mixed-citation></tp:treatment-meta><tp:nomenclature><tp:taxon-name>
            <tp:taxon-name-part taxon-name-part-type="genus" reg="Technomyrmex">Technomyrmex</tp:taxon-name-part>
            <tp:taxon-name-part taxon-name-part-type="species" reg="briani">briani</tp:taxon-name-part>
          </tp:taxon-name><tp:taxon-authority>Sharaf, 2009</tp:taxon-authority><xref ref-type="fig" rid="F4">Figure 4A, B, C</xref><tp:nomenclature-citation-list><tp:nomenclature-citation><tp:taxon-name>
                <tp:taxon-name-part taxon-name-part-type="genus" reg="Technomyrmex">Technomyrmex</tp:taxon-name-part>
                <tp:taxon-name-part taxon-name-part-type="species" reg="briani">briani</tp:taxon-name-part>
              </tp:taxon-name><comment>Sharaf, 2009: 213, figs 1–3 (w.), Holotype worker, <abbrev xmlns:xlink="http://www.w3.org/1999/xlink" xlink:title="Kingdom of Saudi Arabia" id="ABBRID0E5LAG" xlink:type="simple">KSA</abbrev>: Wadi Abha, <named-content xmlns:xlink="http://www.w3.org/1999/xlink" content-type="dwc:verbatimCoordinates" xlink:type="simple"><named-content content-type="geo-json" specific-use="{&#34;type&#34;:&#34;Point&#34;,&#34;coordinates&#34;:[42.505278,18.216389]}" id="NCID0EFMAG" xlink:type="simple">18.216389°N, 42.505278°E</named-content></named-content>, 2261 m, 18.iii. 2004, (M. R. Sharaf), 2 paratype workers, same data as the holotype, <ext-link xmlns:xlink="http://www.w3.org/1999/xlink" xlink:type="simple" ext-link-type="uri" xlink:href="http://data.antweb.org/specimen/CASENT0906400">CASENT0906400</ext-link>, (<named-content xmlns:xlink="http://www.w3.org/1999/xlink" content-type="dwc:institutional_code" xlink:type="simple">KSMA</named-content>), <ext-link xmlns:xlink="http://www.w3.org/1999/xlink" xlink:type="simple" ext-link-type="uri" xlink:href="http://data.antweb.org/specimen/CASENT0911583">CASENT0911583</ext-link>, (<named-content xmlns:xlink="http://www.w3.org/1999/xlink" content-type="dwc:institutional_code" xlink:type="simple">NHMB</named-content>), (examined), Afrotropic.</comment></tp:nomenclature-citation></tp:nomenclature-citation-list></tp:nomenclature><tp:treatment-sec sec-type="description" id="SECID0E5MAG"><title>Description.</title><p><bold>Worker.</bold> Measurements: <abbrev xmlns:xlink="http://www.w3.org/1999/xlink" xlink:title="Total Length" id="ABBRID0EGNAG" xlink:type="simple">TL</abbrev>: 2.62–3.0; <abbrev xmlns:xlink="http://www.w3.org/1999/xlink" xlink:title="Head Length" id="ABBRID0EKNAG" xlink:type="simple">HL</abbrev>: 0.62–0.72; <abbrev xmlns:xlink="http://www.w3.org/1999/xlink" xlink:title="Head Width" id="ABBRID0EONAG" xlink:type="simple">HW</abbrev>: 0.60–0.67; <abbrev xmlns:xlink="http://www.w3.org/1999/xlink" xlink:title="Scape Length" id="ABBRID0ESNAG" xlink:type="simple">SL</abbrev>: 0.60–0.72; <abbrev xmlns:xlink="http://www.w3.org/1999/xlink" xlink:title="Pronotal Width" id="ABBRID0EWNAG" xlink:type="simple">PW</abbrev>: 0.42–0.47; <abbrev xmlns:xlink="http://www.w3.org/1999/xlink" xlink:title="Weber’s length of mesosoma" id="ABBRID0E1NAG" xlink:type="simple">WL</abbrev>: 0.80–0.92; Indices: <abbrev xmlns:xlink="http://www.w3.org/1999/xlink" xlink:title="Cephalic Index" id="ABBRID0E5NAG" xlink:type="simple">CI</abbrev>: 89–100; <abbrev xmlns:xlink="http://www.w3.org/1999/xlink" xlink:title="Scape Index" id="ABBRID0ECOAG" xlink:type="simple">SI</abbrev>: 92–112; <abbrev xmlns:xlink="http://www.w3.org/1999/xlink" xlink:title="Ocular Index" id="ABBRID0EGOAG" xlink:type="simple">OI</abbrev>: 22–29; <abbrev xmlns:xlink="http://www.w3.org/1999/xlink" xlink:title="Eye Position Index" id="ABBRID0EKOAG" xlink:type="simple">EPI</abbrev>: 73–117; <abbrev xmlns:xlink="http://www.w3.org/1999/xlink" xlink:title="Dorsal Thoracic Index" id="ABBRID0EOOAG" xlink:type="simple">DTI</abbrev>: 106–128 (n = 10, from <xref ref-type="bibr" rid="B31">Sharaf 2009</xref>).</p><p><bold>Head.</bold> Head distinctly longer than broad with straight posterior margin and clearly curved sides; anterior clypeal margin transverse or very feebly concave medially; posterior margin of head transverse or slightly concave; eyes with 10 ommatidia in the longest row (<abbrev xmlns:xlink="http://www.w3.org/1999/xlink" xlink:title="Ocular Index" id="ABBRID0E1OAG" xlink:type="simple">OI</abbrev>: 22–29) with outer margins just fail to break the outlines of the sides in full-face view; scapes surpass posterior margin of head by approximately ¼ its length. <bold>Mesosoma.</bold> Promesonotal suture distinct; mesonotum in profile evenly rounded descending abruptly to a well-developed metanotal groove; propodeal dorsum short approximately ¼ × length of propodeal declivity. <bold>Pilosity.</bold> Number of setal pairs; frontal carina with two pairs: in profile one pair above the torulus and another pair at the level of the anterior portion of the eye; pronotum with one or two pairs; mesonotum bare or with one or two pairs; sides of propodeal declivity bare or in some individuals with one to three pairs; first, second, and third gastral tergites mostly bare; entire body covered with appressed pale pubescence. <bold>Sculpture.</bold> Body finely superficially granulate, general appearance relatively dull. <bold>Colour.</bold> Bicolored species, head and gaster dark brown, mesosoma yellow-brown clearly lighter than head and gaster; clypeus, mandibles, legs and antennae dirty yellow.</p><p>Worker similar to <italic><tp:taxon-name><tp:taxon-name-part taxon-name-part-type="genus" reg="Technomyrmex">T.</tp:taxon-name-part><tp:taxon-name-part taxon-name-part-type="species" reg="setosus">setosus</tp:taxon-name-part></tp:taxon-name></italic> but it can be separated by the following characters: eyes located relatively posteriorly on head sides; mesosoma and gastral tergites 1–3 mostly bare, rarely promesonotum with one pair of setae.</p><p><bold>Queen.</bold> Measurements: <abbrev xmlns:xlink="http://www.w3.org/1999/xlink" xlink:title="Total Length" id="ABBRID0EXPAG" xlink:type="simple">TL</abbrev>: 3.67; <abbrev xmlns:xlink="http://www.w3.org/1999/xlink" xlink:title="Head Length" id="ABBRID0E2PAG" xlink:type="simple">HL</abbrev>: 0.80; <abbrev xmlns:xlink="http://www.w3.org/1999/xlink" xlink:title="Head Width" id="ABBRID0E6PAG" xlink:type="simple">HW</abbrev>: 0.75; <abbrev xmlns:xlink="http://www.w3.org/1999/xlink" xlink:title="Scape Length" id="ABBRID0EDQAG" xlink:type="simple">SL</abbrev>: 0.75; <abbrev xmlns:xlink="http://www.w3.org/1999/xlink" xlink:title="Pronotal Width" id="ABBRID0EHQAG" xlink:type="simple">PW</abbrev>: 0.62; <abbrev xmlns:xlink="http://www.w3.org/1999/xlink" xlink:title="Weber’s length of mesosoma" id="ABBRID0ELQAG" xlink:type="simple">WL</abbrev>: 1.12; Indices: <abbrev xmlns:xlink="http://www.w3.org/1999/xlink" xlink:title="Cephalic Index" id="ABBRID0EPQAG" xlink:type="simple">CI</abbrev>: 94; <abbrev xmlns:xlink="http://www.w3.org/1999/xlink" xlink:title="Scape Index" id="ABBRID0ETQAG" xlink:type="simple">SI</abbrev>: 100; <abbrev xmlns:xlink="http://www.w3.org/1999/xlink" xlink:title="Ocular Index" id="ABBRID0EXQAG" xlink:type="simple">OI</abbrev>: 29; <abbrev xmlns:xlink="http://www.w3.org/1999/xlink" xlink:title="Eye Position Index" id="ABBRID0E2QAG" xlink:type="simple">EPI</abbrev>: 78; <abbrev xmlns:xlink="http://www.w3.org/1999/xlink" xlink:title="Dorsal Thoracic Index" id="ABBRID0E6QAG" xlink:type="simple">DTI</abbrev>: 121. (n = 1).</p><p><bold>Head.</bold> In full-face view with feebly convex sides and nearly straight posterior margin; anterior clypeal margin weak but distinct medially concave; eyes of medium size, with approximately 12 ommatidia in longest row (<abbrev xmlns:xlink="http://www.w3.org/1999/xlink" xlink:title="Ocular Index" id="ABBRID0EHRAG" xlink:type="simple">OI</abbrev>: 29), located on midlength of head, with outer margin of eye touching head sides; scapes when laid back from their insertions surpass the posterior margin of head approximately by the length of first funicular segment. <bold>Mesosoma.</bold> In profile propodeal dorsum and declivity forming a continuous curve; propodeal spiracle located at midlength of declivity. <bold>Pilosity.</bold> Anterior clypeal margin with a single pair of setae; frontal carina with two pairs of black based setae: in profile the first above torulus, the second at about level of anterior margin of eyes, another three setal pairs, behind posterior margin of eyes, in front of small ocelli and on the posterior margin of head. Number of setal pairs on mesosoma: promesonotum and metanotum each with one pair; lateral margins of propodeal declivity with three pairs; first and second gastral tergites each with three pairs on sides, third and fourth tergites each with three pairs scattered on sides. <bold>Sculpture.</bold> Head and mesosoma finely and densely punctate, general appearance dull except gaster feebly shining. <bold>Colour.</bold> Head brown, gaster bark brown, mesosoma yellow-brown, lighter than head, legs and antennae yellow.</p><fig id="F4" position="float" orientation="portrait"><label>Figure 4.</label><caption><p><italic><tp:taxon-name><tp:taxon-name-part taxon-name-part-type="genus" reg="Technomyrmex">Technomyrmex</tp:taxon-name-part><tp:taxon-name-part taxon-name-part-type="species" reg="briani">briani</tp:taxon-name-part></tp:taxon-name></italic>, worker, <ext-link xmlns:xlink="http://www.w3.org/1999/xlink" xlink:type="simple" ext-link-type="uri" xlink:href="http://data.antweb.org/specimen/CASENT0919798">CASENT0919798</ext-link>. <bold>A</bold> body in profile <bold>B</bold> body in dorsal view <bold>C</bold> head in full-face view, images from <ext-link xmlns:xlink="http://www.w3.org/1999/xlink" xlink:type="simple" ext-link-type="uri" xlink:href="http://www.AntWeb.org">www.AntWeb.org</ext-link>.</p></caption><graphic xmlns:xlink="http://www.w3.org/1999/xlink" xlink:href="zookeys-780-035-g004.jpg" position="float" orientation="portrait" xlink:type="simple" id="oo_221728.jpg"/></fig></tp:treatment-sec><tp:treatment-sec sec-type="material" id="SECID0E2SAG"><title>Material examined.</title><p><abbrev xmlns:xlink="http://www.w3.org/1999/xlink" xlink:title="Kingdom of Saudi Arabia" id="ABBRID0EBTAG" xlink:type="simple">KSA</abbrev>, Al Bahah Province: Elqamh Park, Belgurashi, <named-content xmlns:xlink="http://www.w3.org/1999/xlink" content-type="dwc:verbatimCoordinates" xlink:type="simple"><named-content content-type="geo-json" specific-use="{&#34;type&#34;:&#34;Point&#34;,&#34;coordinates&#34;:[41.905000,19.913056]}" id="NCID0EITAG" xlink:type="simple">19.913056°N, 41.905°E</named-content></named-content>, 1931 m, 17.v.2010, (M. R. Sharaf) (1 w, <ext-link xmlns:xlink="http://www.w3.org/1999/xlink" xlink:type="simple" ext-link-type="uri" xlink:href="http://data.antweb.org/specimen/CASENT0919798">CASENT0919798</ext-link>, <named-content xmlns:xlink="http://www.w3.org/1999/xlink" content-type="dwc:institutional_code" xlink:type="simple">CASC</named-content>); Shohba Forest, <named-content xmlns:xlink="http://www.w3.org/1999/xlink" content-type="dwc:verbatimCoordinates" xlink:type="simple"><named-content content-type="geo-json" specific-use="{&#34;type&#34;:&#34;Point&#34;,&#34;coordinates&#34;:[41.623611,20.234167]}" id="NCID0E1TAG" xlink:type="simple">20.234167°N, 41.623611°E</named-content></named-content>, 2324 m, 14.v.2011, (M. R. Sharaf) (1 w, <ext-link xmlns:xlink="http://www.w3.org/1999/xlink" xlink:type="simple" ext-link-type="uri" xlink:href="http://data.antweb.org/specimen/CASENT0919799">CASENT0919799</ext-link>, <named-content xmlns:xlink="http://www.w3.org/1999/xlink" content-type="dwc:institutional_code" xlink:type="simple">CASC</named-content>); Shohba Forest, <named-content xmlns:xlink="http://www.w3.org/1999/xlink" content-type="dwc:verbatimCoordinates" xlink:type="simple"><named-content content-type="geo-json" specific-use="{&#34;type&#34;:&#34;Point&#34;,&#34;coordinates&#34;:[41.623611,20.234167]}" id="NCID0EMUAG" xlink:type="simple">20.234167°N, 41.623611°E</named-content></named-content>, 2324 m, 14.v.2011, (M. R. Sharaf) (33 w,) ; Saudi Arabia, Al Baha, Wadi Elzaraeb, <named-content xmlns:xlink="http://www.w3.org/1999/xlink" content-type="dwc:verbatimCoordinates" xlink:type="simple"><named-content content-type="geo-json" specific-use="{&#34;type&#34;:&#34;Point&#34;,&#34;coordinates&#34;:[41.436944,20.216944]}" id="NCID0EUUAG" xlink:type="simple">20.216944°N, 41.436944°E</named-content></named-content>, 2123 m, 15.v.2010, (M. R. Sharaf) (5 w); Shada Al A’la, <named-content xmlns:xlink="http://www.w3.org/1999/xlink" content-type="dwc:verbatimCoordinates" xlink:type="simple"><named-content content-type="geo-json" specific-use="{&#34;type&#34;:&#34;Point&#34;,&#34;coordinates&#34;:[41.310067,19.838817]}" id="NCID0E3UAG" xlink:type="simple">19.838817°N, 41.310067°E</named-content></named-content>, 1563 m, 15.xi.2015, (Al Dhafer et al.), <abbrev xmlns:xlink="http://www.w3.org/1999/xlink" xlink:title="Pitfall trap" id="ABBRID0EBVAG" xlink:type="simple">PT</abbrev>, (6 w); Shada Al A’la, <named-content xmlns:xlink="http://www.w3.org/1999/xlink" content-type="dwc:verbatimCoordinates" xlink:type="simple"><named-content content-type="geo-json" specific-use="{&#34;type&#34;:&#34;Point&#34;,&#34;coordinates&#34;:[41.301483,19.862700]}" id="NCID0EIVAG" xlink:type="simple">19.8627°N, 41.301483°E</named-content></named-content>, 1225 m, 23.viii.2014, (Al Dhafer et al.), <abbrev xmlns:xlink="http://www.w3.org/1999/xlink" xlink:title="Pitfall trap" id="ABBRID0ENVAG" xlink:type="simple">PT</abbrev>, (3 w), all in <named-content xmlns:xlink="http://www.w3.org/1999/xlink" content-type="dwc:institutional_code" xlink:type="simple">KSMA</named-content>.</p></tp:treatment-sec><tp:treatment-sec sec-type="notes" id="SECID0EWVAG"><title>Biological notes.</title><p><italic><tp:taxon-name><tp:taxon-name-part taxon-name-part-type="genus" reg="Technomyrmex">Technomyrmex</tp:taxon-name-part><tp:taxon-name-part taxon-name-part-type="species" reg="briani">briani</tp:taxon-name-part></tp:taxon-name></italic> nests under rocks often next to <italic><tp:taxon-name><tp:taxon-name-part taxon-name-part-type="genus" reg="Acacia">Acacia</tp:taxon-name-part></tp:taxon-name></italic> and <italic>Juniper</italic> trees in southwestern mountains of the <abbrev xmlns:xlink="http://www.w3.org/1999/xlink" xlink:title="Kingdom of Saudi Arabia" id="ABBRID0EQWAG" xlink:type="simple">KSA</abbrev>. Workers were descending small shrubs and other native plants.</p></tp:treatment-sec><tp:treatment-sec sec-type="Geographic range" id="SECID0EUWAG"><title>Geographic range.</title><p><italic><tp:taxon-name><tp:taxon-name-part taxon-name-part-type="genus" reg="Technomyrmex">Technomyrmex</tp:taxon-name-part><tp:taxon-name-part taxon-name-part-type="species" reg="briani">briani</tp:taxon-name-part></tp:taxon-name></italic> is known only from the <abbrev xmlns:xlink="http://www.w3.org/1999/xlink" xlink:title="Kingdom of Saudi Arabia" id="ABBRID0EFXAG" xlink:type="simple">KSA</abbrev> and is considered endemic to the southwestern mountains of the Arabian Peninsula.</p></tp:treatment-sec><ref-list><ref id="B31"><mixed-citation xmlns:xlink="http://www.w3.org/1999/xlink" xlink:type="simple"><person-group><name name-style="western"><surname>Sharaf</surname><given-names>MR</given-names></name></person-group> (<year>2009</year>) <article-title>A new ant species of the <italic><tp:taxon-name><tp:taxon-name-part taxon-name-part-type="genus">Technomyrmex</tp:taxon-name-part><tp:taxon-name-part taxon-name-part-type="species">albipes</tp:taxon-name-part></tp:taxon-name></italic>-group from Saudi Arabia. (<tp:taxon-name><tp:taxon-name-part taxon-name-part-type="order">Hymenoptera</tp:taxon-name-part></tp:taxon-name>: <tp:taxon-name><tp:taxon-name-part taxon-name-part-type="family">Formicidae</tp:taxon-name-part></tp:taxon-name>).</article-title><source>Fauna of Arabia</source><volume>24</volume>: <fpage>211</fpage>–<lpage>216</lpage>.</mixed-citation></ref></ref-list></tp:taxon-treatment>
