# Supplementary material for: Review of the ant genus Technomyrmex Mayr, 1872 in the Arabian Peninsula (Hymenoptera, Formicidae)
Source: Zookeys. 2018 Aug 8;(780):35–59. doi: 10.3897/zookeys.780.26272 (PMC6093947; doi:10.3897/zookeys.780.26272)
Supplement: XML Treatment for Technomyrmex difficilis [file zookeys.780.26272-treatment3.xml]

<!DOCTYPE tp:taxon-treatment
  PUBLIC "-//TaxonX//DTD Taxonomic Treatment Publishing DTD v0 20100105//EN" "tax-treatment-NSO.dtd">
<tp:taxon-treatment xmlns:tp="http://www.plazi.org/taxpub"><tp:treatment-meta><kwd-group><label>Taxon classification</label><kwd><named-content xmlns:xlink="http://www.w3.org/1999/xlink" content-type="kingdom">Animalia</named-content></kwd><kwd><named-content xmlns:xlink="http://www.w3.org/1999/xlink" content-type="order">Hymenoptera</named-content></kwd><kwd><named-content xmlns:xlink="http://www.w3.org/1999/xlink" content-type="family">Formicidae</named-content></kwd></kwd-group><mixed-citation publication-type="journal"><person-group><name><surname>Sharaf</surname><given-names>Mostafa R.</given-names></name><name><surname>Dhafer</surname><given-names>Hathal M. Al</given-names></name><name><surname>Aldawood</surname><given-names>Abdulrahman S.</given-names></name></person-group><article-title>Review of the ant genus <italic><tp:taxon-name><tp:taxon-name-part taxon-name-part-type="genus" reg="Technomyrmex">Technomyrmex</tp:taxon-name-part></tp:taxon-name></italic> Mayr, 1872 in the Arabian Peninsula (<tp:taxon-name><tp:taxon-name-part taxon-name-part-type="order">Hymenoptera</tp:taxon-name-part></tp:taxon-name>, <tp:taxon-name><tp:taxon-name-part taxon-name-part-type="family">Formicidae</tp:taxon-name-part></tp:taxon-name>)</article-title><source>Zookeys</source><day>8</day><month>8</month><year>2018</year><volume>2018</volume><issue>780</issue><fpage>35</fpage><lpage>59</lpage><pub-id pub-id-type="doi">10.3897/zookeys.780.26272</pub-id></mixed-citation></tp:treatment-meta><tp:nomenclature><tp:taxon-name>
            <tp:taxon-name-part taxon-name-part-type="genus" reg="Technomyrmex">Technomyrmex</tp:taxon-name-part>
            <tp:taxon-name-part taxon-name-part-type="species" reg="difficilis">difficilis</tp:taxon-name-part>
          </tp:taxon-name><tp:taxon-authority>Forel, 1892</tp:taxon-authority><xref ref-type="fig" rid="F5">Figure 5A, B, C</xref><tp:nomenclature-citation-list><tp:nomenclature-citation><tp:taxon-name>
                <tp:taxon-name-part taxon-name-part-type="genus" reg="Technomyrmex">Technomyrmex</tp:taxon-name-part>
                <tp:taxon-name-part taxon-name-part-type="species" reg="mayri">mayri</tp:taxon-name-part>
                <tp:taxon-name-part taxon-name-part-type="infraspecific-rank">r.</tp:taxon-name-part>
                <tp:taxon-name-part taxon-name-part-type="race" reg="difficilis">difficilis</tp:taxon-name-part>
              </tp:taxon-name><comment>Forel, 1892: 242 (w. q.) Syntype worker, Madagascar, Nosibe, Village de l’Imerina coll. (Sikora), <ext-link xmlns:xlink="http://www.w3.org/1999/xlink" xlink:type="simple" ext-link-type="uri" xlink:href="http://data.antweb.org/specimen/CASENT0101932">CASENT0101932</ext-link>, (<named-content xmlns:xlink="http://www.w3.org/1999/xlink" content-type="dwc:institutional_code" xlink:type="simple">MHNG</named-content>), (image examined), Malagasy. Junior synonym of <tp:taxon-name><tp:taxon-name-part taxon-name-part-type="genus" reg="Technomyrmex">Technomyrmex</tp:taxon-name-part><tp:taxon-name-part taxon-name-part-type="species" reg="mayri">mayri</tp:taxon-name-part><tp:taxon-name-part taxon-name-part-type="subspecies" reg="nitidulans">nitidulans</tp:taxon-name-part></tp:taxon-name> Santschi, 1930; raised to species and senior synonym of <tp:taxon-name><tp:taxon-name-part taxon-name-part-type="genus" reg="Technomyrmex">Technomyrmex</tp:taxon-name-part><tp:taxon-name-part taxon-name-part-type="species" reg="nitidulans">nitidulans</tp:taxon-name-part></tp:taxon-name>: <xref ref-type="bibr" rid="B3">Bolton 2007</xref>: 47. </comment></tp:nomenclature-citation></tp:nomenclature-citation-list></tp:nomenclature><tp:treatment-sec sec-type="description" id="SECID0EP1AG"><title>Description.</title><p><bold>Worker.</bold> Measurements: <abbrev xmlns:xlink="http://www.w3.org/1999/xlink" xlink:title="Total Length" id="ABBRID0EX1AG" xlink:type="simple">TL</abbrev>: 2.40–3.10; <abbrev xmlns:xlink="http://www.w3.org/1999/xlink" xlink:title="Head Length" id="ABBRID0E21AG" xlink:type="simple">HL</abbrev>: 0.57–0.76; <abbrev xmlns:xlink="http://www.w3.org/1999/xlink" xlink:title="Head Width" id="ABBRID0E61AG" xlink:type="simple">HW</abbrev>: 0.52–0.69; <abbrev xmlns:xlink="http://www.w3.org/1999/xlink" xlink:title="Scape Length" id="ABBRID0ED2AG" xlink:type="simple">SL</abbrev>: 0.52–0.74; <abbrev xmlns:xlink="http://www.w3.org/1999/xlink" xlink:title="Pronotal Width" id="ABBRID0EH2AG" xlink:type="simple">PW</abbrev>: 0.36–0.47; <abbrev xmlns:xlink="http://www.w3.org/1999/xlink" xlink:title="Weber’s length of mesosoma" id="ABBRID0EL2AG" xlink:type="simple">WL</abbrev>: 0.74–1.02; Indices: <abbrev xmlns:xlink="http://www.w3.org/1999/xlink" xlink:title="Cephalic Index" id="ABBRID0EP2AG" xlink:type="simple">CI</abbrev>: 89–97; <abbrev xmlns:xlink="http://www.w3.org/1999/xlink" xlink:title="Scape Index" id="ABBRID0ET2AG" xlink:type="simple">SI</abbrev>: 95–107; <abbrev xmlns:xlink="http://www.w3.org/1999/xlink" xlink:title="Ocular Index" id="ABBRID0EX2AG" xlink:type="simple">OI</abbrev>: 25–30; <abbrev xmlns:xlink="http://www.w3.org/1999/xlink" xlink:title="Eye Position Index" id="ABBRID0E22AG" xlink:type="simple">EPI</abbrev>: 72–86; <abbrev xmlns:xlink="http://www.w3.org/1999/xlink" xlink:title="Dorsal Thoracic Index" id="ABBRID0E62AG" xlink:type="simple">DTI</abbrev>: 127–135 (n = 35, from <xref ref-type="bibr" rid="B3">Bolton 2007</xref>).</p><p><bold>Head.</bold> In full-face view with feebly convex sides and nearly straight posterior margin; anterior clypeal margin weak but distinct medially concave; eyes located in front of midlength of head, with outer margin of eye fail to break head sides. <bold>Mesosoma.</bold> In profile promesonotal and mesonotal outlines forming a continuous curve that descends steeply to a well-defined metanotal groove; propodeal dorsum and declivity meeting in a continuous curve in profile. <bold>Pilosity.</bold> Frontal carina with two pairs of setae: in profile the first above torulus, the second at about level of anterior margin of eyes. Number of setal pairs on mesosoma: pronotum with one or two pairs; mesonotum bare or with one pair; propodeal dorsum bare; lateral margins of propodeal declivity with one or two pairs. Gastral tergites 1–4 each with many pairs of setae, scattered on tergites. <bold>Sculpture.</bold> Body sculpture finely and densely reticulate-punctate, general appearance dull. <bold>Colour.</bold> Head, mesosoma, petiole and gaster dark brown to black; coxae, femora and tibiae of same colour as mesosoma or slightly lighter. Tarsi of middle and hind legs yellow-white to yellow, lighter than tibiae.</p></tp:treatment-sec><tp:treatment-sec sec-type="material" id="SECID0ET3AG"><title>Material examined.</title><p><abbrev xmlns:xlink="http://www.w3.org/1999/xlink" xlink:title="Kingdom of Saudi Arabia" id="ABBRID0EZ3AG" xlink:type="simple">KSA</abbrev>, Riyadh Province: Riyadh, Almorouj, <named-content xmlns:xlink="http://www.w3.org/1999/xlink" content-type="dwc:verbatimCoordinates" xlink:type="simple"><named-content content-type="geo-json" specific-use="{&#34;type&#34;:&#34;Point&#34;,&#34;coordinates&#34;:[46.664090,24.758370]}" id="NCID0EA4AG" xlink:type="simple">24.75837°N, 46.66409°E</named-content></named-content>, 07.x.2017, (M. R. Sharaf) (1 w), <named-content xmlns:xlink="http://www.w3.org/1999/xlink" content-type="dwc:institutional_code" xlink:type="simple">KSMA</named-content>.</p></tp:treatment-sec><tp:treatment-sec sec-type="Ecological and biological notes" id="SECID0EK4AG"><title>Ecological and biological notes.</title><p>The nesting habit of <italic><tp:taxon-name><tp:taxon-name-part taxon-name-part-type="genus" reg="Technomyrmex">T.</tp:taxon-name-part><tp:taxon-name-part taxon-name-part-type="species" reg="difficilis">difficilis</tp:taxon-name-part></tp:taxon-name></italic> is diverse (<xref ref-type="bibr" rid="B36">Warner 2003</xref>). Nests are found in both urban and undisturbed native habitats and are constructed directly into the ground, in trees holes, under palm fronds and old petiole bases, in leaf-litter and under stones and debris. The feeding habits include plant nectar, honeydew, dead insects, and other protein sources. The wide range of nesting sites and feeding habits make <italic><tp:taxon-name><tp:taxon-name-part taxon-name-part-type="genus" reg="Technomyrmex">T.</tp:taxon-name-part><tp:taxon-name-part taxon-name-part-type="species" reg="difficilis">difficilis</tp:taxon-name-part></tp:taxon-name></italic> one of the most successfully dispersed species of the genus worldwide (<xref ref-type="bibr" rid="B3">Bolton 2007</xref>). The single specimen studied here was found hiding inside the persistent stamen cluster of a pomegranate fruit imported from Yemen at “Al Othaim Hypermarket”, Riyadh.</p></tp:treatment-sec><tp:treatment-sec sec-type="Geographic range" id="SECID0EO5AG"><title>Geographic range.</title><p><italic><tp:taxon-name><tp:taxon-name-part taxon-name-part-type="genus" reg="Technomyrmex">Technomyrmex</tp:taxon-name-part><tp:taxon-name-part taxon-name-part-type="species" reg="difficilis">difficilis</tp:taxon-name-part></tp:taxon-name></italic> is broadly distributed worldwide and recorded from the Nearctic (<xref ref-type="bibr" rid="B13">Deyrup 1991</xref>), the Australian (<xref ref-type="bibr" rid="B33">Shattuck 1999</xref>, <xref ref-type="bibr" rid="B2">Andersen 2000</xref>), the Malagasy, the Neotropical, and the Oriental (<xref ref-type="bibr" rid="B3">Bolton 2007</xref>) Regions. The present record represents the first for the <abbrev xmlns:xlink="http://www.w3.org/1999/xlink" xlink:title="Kingdom of Saudi Arabia" id="ABBRID0EP6AG" xlink:type="simple">KSA</abbrev>, Yemen, and the Palearctic Region in general.</p><fig id="F5" position="float" orientation="portrait"><label>Figure 5.</label><caption><p><italic><tp:taxon-name><tp:taxon-name-part taxon-name-part-type="genus" reg="Technomyrmex">Technomyrmex</tp:taxon-name-part><tp:taxon-name-part taxon-name-part-type="species" reg="difficilis">difficilis</tp:taxon-name-part></tp:taxon-name></italic>, worker, <ext-link xmlns:xlink="http://www.w3.org/1999/xlink" xlink:type="simple" ext-link-type="uri" xlink:href="http://data.antweb.org/specimen/CASENT0922887">CASENT0922887</ext-link>. <bold>A</bold> body in profile <bold>B</bold> body in dorsal view <bold>C</bold> head in full-face view, images from <ext-link xmlns:xlink="http://www.w3.org/1999/xlink" xlink:type="simple" ext-link-type="uri" xlink:href="http://www.AntWeb.org">www.AntWeb.org</ext-link>.</p></caption><graphic xmlns:xlink="http://www.w3.org/1999/xlink" xlink:href="zookeys-780-035-g005.jpg" position="float" orientation="portrait" xlink:type="simple" id="oo_221729.jpg"/></fig></tp:treatment-sec><ref-list><ref id="B3"><mixed-citation xmlns:xlink="http://www.w3.org/1999/xlink" xlink:type="simple"><person-group><name name-style="western"><surname>Bolton</surname><given-names>B</given-names></name></person-group> (<year>2007</year>) <article-title>Taxonomy of the Dolichoderine ant genus <italic><tp:taxon-name><tp:taxon-name-part taxon-name-part-type="genus">Technomyrmex</tp:taxon-name-part></tp:taxon-name></italic> Mayr (<tp:taxon-name><tp:taxon-name-part taxon-name-part-type="order">Hymenoptera</tp:taxon-name-part></tp:taxon-name>: <tp:taxon-name><tp:taxon-name-part taxon-name-part-type="family">Formicidae</tp:taxon-name-part></tp:taxon-name>) based on the worker caste.</article-title><source>Contributions of the American Entomological Institute</source><volume>35</volume>(<issue>1</issue>): <fpage>1</fpage>–<lpage>149</lpage>.</mixed-citation></ref><ref id="B36"><mixed-citation xmlns:xlink="http://www.w3.org/1999/xlink" xlink:type="simple"><person-group><name name-style="western"><surname>Warner</surname><given-names>JR</given-names></name></person-group> (<year>2003</year>) Bait preferences and toxicity of insecticides to white-footed ants, <italic><tp:taxon-name><tp:taxon-name-part taxon-name-part-type="genus">Technomyrmex</tp:taxon-name-part><tp:taxon-name-part taxon-name-part-type="species">albipes</tp:taxon-name-part></tp:taxon-name></italic>. University of Florida, 59 pp.</mixed-citation></ref><ref id="B13"><mixed-citation xmlns:xlink="http://www.w3.org/1999/xlink" xlink:type="simple"><person-group><name name-style="western"><surname>Deyrup</surname><given-names>M</given-names></name></person-group> (<year>1991</year>) <article-title><italic><tp:taxon-name><tp:taxon-name-part taxon-name-part-type="genus">Technomyrmex</tp:taxon-name-part><tp:taxon-name-part taxon-name-part-type="species">albipes</tp:taxon-name-part></tp:taxon-name></italic>, a new exotic ant in Florida.</article-title><source>Florida Entomologist</source><volume>74</volume>: <fpage>147</fpage>–<lpage>148</lpage>. <ext-link xlink:type="simple" ext-link-type="doi" xlink:href="10.2307/3495251">https://doi.org/10.2307/3495251</ext-link></mixed-citation></ref><ref id="B33"><mixed-citation xmlns:xlink="http://www.w3.org/1999/xlink" xlink:type="simple"><person-group><name name-style="western"><surname>Shattuck</surname><given-names>SO</given-names></name></person-group> (<year>1999</year>) <article-title>Australian ants. Their biology and identification.</article-title><source>Monographs on Invertebrate Taxonomy</source><volume>3</volume>: <fpage>1</fpage>–<lpage>226</lpage>.</mixed-citation></ref><ref id="B2"><mixed-citation xmlns:xlink="http://www.w3.org/1999/xlink" xlink:type="simple"><person-group><name name-style="western"><surname>Andersen</surname><given-names>AN</given-names></name></person-group> (<year>2000</year>) <source>The Ants of Northern Australia.</source><publisher-name>A guide to the monsoonal fauna</publisher-name>, <publisher-loc>CSIRO publishing</publisher-loc>, <size units="page">106 pp</size>.</mixed-citation></ref></ref-list></tp:taxon-treatment>
