# Supplementary material for: Review of the ant genus Technomyrmex Mayr, 1872 in the Arabian Peninsula (Hymenoptera, Formicidae)
Source: Zookeys. 2018 Aug 8;(780):35–59. doi: 10.3897/zookeys.780.26272 (PMC6093947; doi:10.3897/zookeys.780.26272)
Supplement: XML Treatment for Technomyrmex montaseri [file zookeys.780.26272-treatment4.xml]

<!DOCTYPE tp:taxon-treatment
  PUBLIC "-//TaxonX//DTD Taxonomic Treatment Publishing DTD v0 20100105//EN" "tax-treatment-NSO.dtd">
<tp:taxon-treatment xmlns:tp="http://www.plazi.org/taxpub"><tp:treatment-meta><kwd-group><label>Taxon classification</label><kwd><named-content xmlns:xlink="http://www.w3.org/1999/xlink" content-type="kingdom">Animalia</named-content></kwd><kwd><named-content xmlns:xlink="http://www.w3.org/1999/xlink" content-type="order">Hymenoptera</named-content></kwd><kwd><named-content xmlns:xlink="http://www.w3.org/1999/xlink" content-type="family">Formicidae</named-content></kwd></kwd-group><mixed-citation publication-type="journal"><person-group><name><surname>Sharaf</surname><given-names>Mostafa R.</given-names></name><name><surname>Dhafer</surname><given-names>Hathal M. Al</given-names></name><name><surname>Aldawood</surname><given-names>Abdulrahman S.</given-names></name></person-group><article-title>Review of the ant genus <italic><tp:taxon-name><tp:taxon-name-part taxon-name-part-type="genus" reg="Technomyrmex">Technomyrmex</tp:taxon-name-part></tp:taxon-name></italic> Mayr, 1872 in the Arabian Peninsula (<tp:taxon-name><tp:taxon-name-part taxon-name-part-type="order">Hymenoptera</tp:taxon-name-part></tp:taxon-name>, <tp:taxon-name><tp:taxon-name-part taxon-name-part-type="family">Formicidae</tp:taxon-name-part></tp:taxon-name>)</article-title><source>Zookeys</source><day>8</day><month>8</month><year>2018</year><volume>2018</volume><issue>780</issue><fpage>35</fpage><lpage>59</lpage><pub-id pub-id-type="doi">10.3897/zookeys.780.26272</pub-id></mixed-citation></tp:treatment-meta><tp:nomenclature><tp:taxon-name>
            <tp:taxon-name-part taxon-name-part-type="genus" reg="Technomyrmex">Technomyrmex</tp:taxon-name-part>
            <tp:taxon-name-part taxon-name-part-type="species" reg="montaseri">montaseri</tp:taxon-name-part>
          </tp:taxon-name><tp:taxon-authority>Sharaf, Collingwood &amp; Aldawood, 2011</tp:taxon-authority><xref ref-type="fig" rid="F6">Figure 6A, B, C</xref><tp:nomenclature-citation-list><tp:nomenclature-citation><tp:taxon-name>
                <tp:taxon-name-part taxon-name-part-type="genus" reg="Technomyrmex">Technomyrmex</tp:taxon-name-part>
                <tp:taxon-name-part taxon-name-part-type="species" reg="montaseri">montaseri</tp:taxon-name-part>
              </tp:taxon-name><comment>Sharaf, Collingwood &amp; Aldawood, 2011: 14, figs 1–3 (w.) Holotype worker, Oman: Bani Sur, <named-content xmlns:xlink="http://www.w3.org/1999/xlink" content-type="dwc:verbatimCoordinates" xlink:type="simple"><named-content content-type="geo-json" specific-use="{&#34;type&#34;:&#34;Point&#34;,&#34;coordinates&#34;:[56.494000,24.659000]}" id="NCID0EUCBG" xlink:type="simple">24.659°N, 56.494°E</named-content></named-content> 7.iii.1984, (W. Büttiker), (<named-content xmlns:xlink="http://www.w3.org/1999/xlink" content-type="dwc:institutional_code" xlink:type="simple">WMLC</named-content>) (examined), Palearctic.</comment></tp:nomenclature-citation></tp:nomenclature-citation-list></tp:nomenclature><tp:treatment-sec sec-type="description" id="SECID0E5CBG"><title>Description.</title><p><bold>Worker.</bold> Measurements: <abbrev xmlns:xlink="http://www.w3.org/1999/xlink" xlink:title="Total Length" id="ABBRID0EGDBG" xlink:type="simple">TL</abbrev>: 2.80–2.90; <abbrev xmlns:xlink="http://www.w3.org/1999/xlink" xlink:title="Head Length" id="ABBRID0EKDBG" xlink:type="simple">HL</abbrev>: 0.60–0.62; <abbrev xmlns:xlink="http://www.w3.org/1999/xlink" xlink:title="Head Width" id="ABBRID0EODBG" xlink:type="simple">HW</abbrev>: 0.57–0.60; <abbrev xmlns:xlink="http://www.w3.org/1999/xlink" xlink:title="Scape Length" id="ABBRID0ESDBG" xlink:type="simple">SL</abbrev>: 0.58–0.62; <abbrev xmlns:xlink="http://www.w3.org/1999/xlink" xlink:title="Pronotal Width" id="ABBRID0EWDBG" xlink:type="simple">PW</abbrev>: 0.37–0.38; <abbrev xmlns:xlink="http://www.w3.org/1999/xlink" xlink:title="Weber’s length of mesosoma" id="ABBRID0E1DBG" xlink:type="simple">WL</abbrev>: 0.65–0.80; <abbrev xmlns:xlink="http://www.w3.org/1999/xlink" xlink:title="Eye Length" id="ABBRID0E5DBG" xlink:type="simple">EL</abbrev>: 0.15; Indices: <abbrev xmlns:xlink="http://www.w3.org/1999/xlink" xlink:title="Cephalic Index" id="ABBRID0ECEBG" xlink:type="simple">CI</abbrev>: 95–97; <abbrev xmlns:xlink="http://www.w3.org/1999/xlink" xlink:title="Scape Index" id="ABBRID0EGEBG" xlink:type="simple">SI</abbrev>: 97–109; <abbrev xmlns:xlink="http://www.w3.org/1999/xlink" xlink:title="Ocular Index" id="ABBRID0EKEBG" xlink:type="simple">OI</abbrev>: 25–26; <abbrev xmlns:xlink="http://www.w3.org/1999/xlink" xlink:title="Eye Position Index" id="ABBRID0EOEBG" xlink:type="simple">EPI</abbrev>: 80–125; <abbrev xmlns:xlink="http://www.w3.org/1999/xlink" xlink:title="Dorsal Thoracic Index" id="ABBRID0ESEBG" xlink:type="simple">DTI</abbrev>: 122–126 (n = 2). <bold>Head.</bold> In full-face view with feebly convex posterior margin and distinctly convex lateral sides; anterior clypeal margin nearly straight; scapes when laid back from their insertions surpass posterior margin of head by approximately length of first funicular segment; eyes of moderate size with approximately ten ommatidia in longest row (<abbrev xmlns:xlink="http://www.w3.org/1999/xlink" xlink:title="Ocular Index" id="ABBRID0EYEBG" xlink:type="simple">OI</abbrev>: 25–26), located in front of the midlength and their outer margins just failing to break outlines of head sides. <bold>Mesosoma.</bold> In profile mesonotal dorsal outline with short, flat to feebly convex anterior section, posterior section broadly and evenly curved and descending to a deep metanotal groove; propodeum in profile with short convex dorsal surface that rounds evenly into declivity which is nearly three times longer than dorsal face, the two surfaces not separating by an angle. <bold>Pilosity.</bold> Body surface entirely without setae except few long pairs on anterior clypeal margin. <bold>Sculpture.</bold> Body sculpture effaced microreticulum, general appearance more or less dull. <bold>Colour.</bold> Uniformly yellow.</p></tp:treatment-sec><tp:treatment-sec sec-type="Ecological and biological notes" id="SECID0EEFBG"><title>Ecological and biological notes.</title><p>Nothing is known on ecology or biology of species.</p></tp:treatment-sec><tp:treatment-sec sec-type="Geographic range" id="SECID0EJFBG"><title>Geographic range.</title><p>This species is originally described from Oman (<xref ref-type="bibr" rid="B32">Sharaf et al., 2011</xref>) and has not been recorded from any other country in the Arabian Peninsula. It is likely endemic to the country.</p><fig id="F6" position="float" orientation="portrait"><label>Figure 6.</label><caption><p><italic><tp:taxon-name><tp:taxon-name-part taxon-name-part-type="genus" reg="Technomyrmex">Technomyrmex</tp:taxon-name-part><tp:taxon-name-part taxon-name-part-type="species" reg="montaseri">montaseri</tp:taxon-name-part></tp:taxon-name></italic>, holotype worker. <bold>A</bold> body in profile <bold>B</bold> body in dorsal view <bold>C</bold> head in full-face view.</p></caption><graphic xmlns:xlink="http://www.w3.org/1999/xlink" xlink:href="zookeys-780-035-g006.jpg" position="float" orientation="portrait" xlink:type="simple" id="oo_221730.jpg"/></fig></tp:treatment-sec><ref-list><ref id="B32"><mixed-citation xmlns:xlink="http://www.w3.org/1999/xlink" xlink:type="simple"><person-group><name name-style="western"><surname>Sharaf</surname><given-names>MR</given-names></name><name name-style="western"><surname>Collingwood</surname><given-names>CA</given-names></name><name name-style="western"><surname>Aldawood</surname><given-names>AS</given-names></name></person-group> (<year>2011</year>) <article-title><italic><tp:taxon-name><tp:taxon-name-part taxon-name-part-type="genus">Technomyrmex</tp:taxon-name-part><tp:taxon-name-part taxon-name-part-type="species">montaseri</tp:taxon-name-part></tp:taxon-name></italic> n. sp., a new ant species of the <italic><tp:taxon-name><tp:taxon-name-part taxon-name-part-type="genus">T.</tp:taxon-name-part><tp:taxon-name-part taxon-name-part-type="species">gibbosus</tp:taxon-name-part></tp:taxon-name></italic>-group from Oman (<tp:taxon-name><tp:taxon-name-part taxon-name-part-type="order">Hymenoptera</tp:taxon-name-part></tp:taxon-name>: <tp:taxon-name><tp:taxon-name-part taxon-name-part-type="family">Formicidae</tp:taxon-name-part></tp:taxon-name>).</article-title><source>ZooKeys</source><volume>108</volume>: <fpage>11</fpage>–<lpage>19</lpage>. <ext-link xlink:type="simple" ext-link-type="doi" xlink:href="10.3897/zookeys.108.930">https://doi.org/10.3897/zookeys.108.930</ext-link></mixed-citation></ref></ref-list></tp:taxon-treatment>
