# Supplementary material for: Review of the ant genus Technomyrmex Mayr, 1872 in the Arabian Peninsula (Hymenoptera, Formicidae)
Source: Zookeys. 2018 Aug 8;(780):35–59. doi: 10.3897/zookeys.780.26272 (PMC6093947; doi:10.3897/zookeys.780.26272)
Supplement: XML Treatment for Technomyrmex setosus [file zookeys.780.26272-treatment5.xml]

<!DOCTYPE tp:taxon-treatment
  PUBLIC "-//TaxonX//DTD Taxonomic Treatment Publishing DTD v0 20100105//EN" "tax-treatment-NSO.dtd">
<tp:taxon-treatment xmlns:tp="http://www.plazi.org/taxpub"><tp:treatment-meta><kwd-group><label>Taxon classification</label><kwd><named-content xmlns:xlink="http://www.w3.org/1999/xlink" content-type="kingdom">Animalia</named-content></kwd><kwd><named-content xmlns:xlink="http://www.w3.org/1999/xlink" content-type="order">Hymenoptera</named-content></kwd><kwd><named-content xmlns:xlink="http://www.w3.org/1999/xlink" content-type="family">Formicidae</named-content></kwd></kwd-group><mixed-citation publication-type="journal"><person-group><name><surname>Sharaf</surname><given-names>Mostafa R.</given-names></name><name><surname>Dhafer</surname><given-names>Hathal M. Al</given-names></name><name><surname>Aldawood</surname><given-names>Abdulrahman S.</given-names></name></person-group><article-title>Review of the ant genus <italic><tp:taxon-name><tp:taxon-name-part taxon-name-part-type="genus" reg="Technomyrmex">Technomyrmex</tp:taxon-name-part></tp:taxon-name></italic> Mayr, 1872 in the Arabian Peninsula (<tp:taxon-name><tp:taxon-name-part taxon-name-part-type="order">Hymenoptera</tp:taxon-name-part></tp:taxon-name>, <tp:taxon-name><tp:taxon-name-part taxon-name-part-type="family">Formicidae</tp:taxon-name-part></tp:taxon-name>)</article-title><source>Zookeys</source><day>8</day><month>8</month><year>2018</year><volume>2018</volume><issue>780</issue><fpage>35</fpage><lpage>59</lpage><pub-id pub-id-type="doi">10.3897/zookeys.780.26272</pub-id></mixed-citation></tp:treatment-meta><tp:nomenclature><tp:taxon-name>
            <tp:taxon-name-part taxon-name-part-type="genus" reg="Technomyrmex">Technomyrmex</tp:taxon-name-part>
            <tp:taxon-name-part taxon-name-part-type="species" reg="setosus">setosus</tp:taxon-name-part>
          </tp:taxon-name><tp:taxon-authority>Collingwood, 1985</tp:taxon-authority><xref ref-type="fig" rid="F7">Figure 7A, B, C</xref><tp:nomenclature-citation-list><tp:nomenclature-citation><tp:taxon-name>
                <tp:taxon-name-part taxon-name-part-type="genus" reg="Technomyrmex">Technomyrmex</tp:taxon-name-part>
                <tp:taxon-name-part taxon-name-part-type="species" reg="setosus">setosus</tp:taxon-name-part>
              </tp:taxon-name><comment>Collingwood, 1985:243, fig. 12. <abbrev xmlns:xlink="http://www.w3.org/1999/xlink" xlink:title="Kingdom of Saudi Arabia" id="ABBRID0EHIBG" xlink:type="simple">KSA</abbrev>: Wadi Shugub, 7.iv.1983 (C. A. Collingwood) (Holotype worker not in <named-content xmlns:xlink="http://www.w3.org/1999/xlink" content-type="dwc:institutional_code" xlink:type="simple">NHMB</named-content>, presumably lost, Neotype is designated below). Afrotropical.</comment></tp:nomenclature-citation></tp:nomenclature-citation-list></tp:nomenclature><tp:treatment-sec sec-type="Neotype worker" id="SECID0EQIBG"><title>Neotype worker.</title><p><abbrev xmlns:xlink="http://www.w3.org/1999/xlink" xlink:title="Kingdom of Saudi Arabia" id="ABBRID0EWIBG" xlink:type="simple">KSA</abbrev>, Abha, Alswdah, <named-content xmlns:xlink="http://www.w3.org/1999/xlink" content-type="dwc:verbatimCoordinates" xlink:type="simple"><named-content content-type="geo-json" specific-use="{&#34;type&#34;:&#34;Point&#34;,&#34;coordinates&#34;:[42.364444,18.274167]}" id="NCID0E4IBG" xlink:type="simple">18.274167°N, 42.364444°E</named-content></named-content>, 2982 m, 24.iv.2011, (M. R. Sharaf) (<ext-link xmlns:xlink="http://www.w3.org/1999/xlink" xlink:type="simple" ext-link-type="uri" xlink:href="http://data.antweb.org/specimen/CASENT0906357">CASENT0906357</ext-link>, <named-content xmlns:xlink="http://www.w3.org/1999/xlink" content-type="dwc:institutional_code" xlink:type="simple">KSMA</named-content>) [<bold>here designated].</bold></p></tp:treatment-sec><tp:treatment-sec sec-type="description" id="SECID0ENJBG"><title>Description.</title><p><bold>Worker.</bold> Measurements: <abbrev xmlns:xlink="http://www.w3.org/1999/xlink" xlink:title="Total Length" id="ABBRID0EVJBG" xlink:type="simple">TL</abbrev>: 2.40–3.27; <abbrev xmlns:xlink="http://www.w3.org/1999/xlink" xlink:title="Head Length" id="ABBRID0EZJBG" xlink:type="simple">HL</abbrev>: 0.62–0.67; <abbrev xmlns:xlink="http://www.w3.org/1999/xlink" xlink:title="Head Width" id="ABBRID0E4JBG" xlink:type="simple">HW</abbrev>: 0.55–0.62; <abbrev xmlns:xlink="http://www.w3.org/1999/xlink" xlink:title="Scape Length" id="ABBRID0EBKBG" xlink:type="simple">SL</abbrev>: 0.62–0.70; <abbrev xmlns:xlink="http://www.w3.org/1999/xlink" xlink:title="Pronotal Width" id="ABBRID0EFKBG" xlink:type="simple">PW</abbrev>: 0.37–0.45; <abbrev xmlns:xlink="http://www.w3.org/1999/xlink" xlink:title="Weber’s length of mesosoma" id="ABBRID0EJKBG" xlink:type="simple">WL</abbrev>: 0.70–0.80; Indices: <abbrev xmlns:xlink="http://www.w3.org/1999/xlink" xlink:title="Cephalic Index" id="ABBRID0ENKBG" xlink:type="simple">CI</abbrev>: 85–100; <abbrev xmlns:xlink="http://www.w3.org/1999/xlink" xlink:title="Scape Index" id="ABBRID0ERKBG" xlink:type="simple">SI</abbrev>: 105–123; <abbrev xmlns:xlink="http://www.w3.org/1999/xlink" xlink:title="Ocular Index" id="ABBRID0EVKBG" xlink:type="simple">OI</abbrev>: 19–27; <abbrev xmlns:xlink="http://www.w3.org/1999/xlink" xlink:title="Eye Position Index" id="ABBRID0EZKBG" xlink:type="simple">EPI</abbrev>: 74–88; <abbrev xmlns:xlink="http://www.w3.org/1999/xlink" xlink:title="Dorsal Thoracic Index" id="ABBRID0E4KBG" xlink:type="simple">DTI</abbrev>: 104–125 (n=9).</p><p><bold>Neotype worker.</bold> Similar to <italic><tp:taxon-name><tp:taxon-name-part taxon-name-part-type="genus" reg="Technomyrmex">T.</tp:taxon-name-part><tp:taxon-name-part taxon-name-part-type="species" reg="briani">briani</tp:taxon-name-part></tp:taxon-name></italic> but it can be separated by the following characters: eyes located relatively anteriorly on head sides; first, second and third gastral tergites mostly with abundant scattered pairs of setae.</p></tp:treatment-sec><tp:treatment-sec sec-type="material" id="SECID0EQLBG"><title>Material examined.</title><p><abbrev xmlns:xlink="http://www.w3.org/1999/xlink" xlink:title="Kingdom of Saudi Arabia" id="ABBRID0EWLBG" xlink:type="simple">KSA</abbrev>, Shaqiq, <named-content xmlns:xlink="http://www.w3.org/1999/xlink" content-type="dwc:verbatimCoordinates" xlink:type="simple"><named-content content-type="geo-json" specific-use="{&#34;type&#34;:&#34;Point&#34;,&#34;coordinates&#34;:[42.028690,17.719870]}" id="NCID0E4LBG" xlink:type="simple">17.71987°N, 42.02869°E</named-content></named-content>, 8.iv.1983 (2 w) (<named-content xmlns:xlink="http://www.w3.org/1999/xlink" content-type="dwc:institutional_code" xlink:type="simple">WMLC</named-content>); <bold>Asir Province</bold>: Gebel Balas (incorrectly as Beles), near Bishah, <named-content xmlns:xlink="http://www.w3.org/1999/xlink" content-type="dwc:verbatimCoordinates" xlink:type="simple"><named-content content-type="geo-json" specific-use="{&#34;type&#34;:&#34;Point&#34;,&#34;coordinates&#34;:[41.865275,19.841389]}" id="NCID0EMMBG" xlink:type="simple">19.841389°N, 41.865275°E</named-content></named-content>, 1.ix.1984, (3 w, <named-content xmlns:xlink="http://www.w3.org/1999/xlink" content-type="dwc:institutional_code" xlink:type="simple">WMLC</named-content>); Abha, Raydah Protectorate, 23.iv.2011, <named-content xmlns:xlink="http://www.w3.org/1999/xlink" content-type="dwc:verbatimCoordinates" xlink:type="simple"><named-content content-type="geo-json" specific-use="{&#34;type&#34;:&#34;Point&#34;,&#34;coordinates&#34;:[42.404167,13.221667]}" id="NCID0EZMBG" xlink:type="simple">13.221667°N, 42.404167°E</named-content></named-content>, 2600 m, (M. R. Sharaf) (12 w); Abha, Raydah Protectorate, 22.ii.2014, <named-content xmlns:xlink="http://www.w3.org/1999/xlink" content-type="dwc:verbatimCoordinates" xlink:type="simple"><named-content content-type="geo-json" specific-use="{&#34;type&#34;:&#34;Point&#34;,&#34;coordinates&#34;:[42.409510,18.197900]}" id="NCID0EBNBG" xlink:type="simple">18.19790°N, 42.40951°E</named-content></named-content>, 2443 m, (M. R. Sharaf), MRS0190, (4 w); Abha, Raydah Protectorate, 28.viii.2014, <named-content xmlns:xlink="http://www.w3.org/1999/xlink" content-type="dwc:verbatimCoordinates" xlink:type="simple"><named-content content-type="geo-json" specific-use="{&#34;type&#34;:&#34;Point&#34;,&#34;coordinates&#34;:[42.405250,18.196100]}" id="NCID0EJNBG" xlink:type="simple">18.1961°N, 42.40525°E</named-content></named-content>, 2285 m, (Al Dhafer et al.), <abbrev xmlns:xlink="http://www.w3.org/1999/xlink" xlink:title="Pitfall trap" id="ABBRID0EONBG" xlink:type="simple">PT</abbrev>, (1 w); Abha, Raydah Protectorate, 26.viii.2014, <named-content xmlns:xlink="http://www.w3.org/1999/xlink" content-type="dwc:verbatimCoordinates" xlink:type="simple"><named-content content-type="geo-json" specific-use="{&#34;type&#34;:&#34;Point&#34;,&#34;coordinates&#34;:[42.439697,18.194917]}" id="NCID0EVNBG" xlink:type="simple">18.194917°N, 42.4396967°E</named-content></named-content>, 1897 m, (Al Dhafer et al.), <abbrev xmlns:xlink="http://www.w3.org/1999/xlink" xlink:title="Pitfall trap" id="ABBRID0E1NBG" xlink:type="simple">PT</abbrev>, (1 w); Abha, Raydah Protectorate, 21.ii.2014, <named-content xmlns:xlink="http://www.w3.org/1999/xlink" content-type="dwc:verbatimCoordinates" xlink:type="simple"><named-content content-type="geo-json" specific-use="{&#34;type&#34;:&#34;Point&#34;,&#34;coordinates&#34;:[42.412400,18.204417]}" id="NCID0EBOBG" xlink:type="simple">18.204417°N, 42.4124°E</named-content></named-content>, 2820 m, (M. R. Sharaf), MRS0185, <abbrev xmlns:xlink="http://www.w3.org/1999/xlink" xlink:title="Pitfall trap" id="ABBRID0EGOBG" xlink:type="simple">PT</abbrev>, (45 w); Alsawdah, 24.iv.2011, <named-content xmlns:xlink="http://www.w3.org/1999/xlink" content-type="dwc:verbatimCoordinates" xlink:type="simple"><named-content content-type="geo-json" specific-use="{&#34;type&#34;:&#34;Point&#34;,&#34;coordinates&#34;:[42.364444,18.274167]}" id="NCID0ENOBG" xlink:type="simple">18.274167°N, 42.364444°E</named-content></named-content>, 2982 m, (M. R. Sharaf) (2 w); Alsawdah, 12.iv.2011, <named-content xmlns:xlink="http://www.w3.org/1999/xlink" content-type="dwc:verbatimCoordinates" xlink:type="simple"><named-content content-type="geo-json" specific-use="{&#34;type&#34;:&#34;Point&#34;,&#34;coordinates&#34;:[42.364444,18.274167]}" id="NCID0EVOBG" xlink:type="simple">18.274167°N, 42.364444°E</named-content></named-content>, 2982 m, (M. R. Sharaf) (2 w); <bold>Al Baha Province</bold>: Wadi Turabah, Almandaq, 10.v.2011, <named-content xmlns:xlink="http://www.w3.org/1999/xlink" content-type="dwc:verbatimCoordinates" xlink:type="simple"><named-content content-type="geo-json" specific-use="{&#34;type&#34;:&#34;Point&#34;,&#34;coordinates&#34;:[41.332222,20.310278]}" id="NCID0E6OBG" xlink:type="simple">20.310278°N, 41.332222°E</named-content></named-content>, 1793 m, (M. R. Sharaf), <abbrev xmlns:xlink="http://www.w3.org/1999/xlink" xlink:title="Beating sheet" id="ABBRID0EEPBG" xlink:type="simple">BS</abbrev>, (6 w); Shohba Forest, 14.v.2010, <named-content xmlns:xlink="http://www.w3.org/1999/xlink" content-type="dwc:verbatimCoordinates" xlink:type="simple"><named-content content-type="geo-json" specific-use="{&#34;type&#34;:&#34;Point&#34;,&#34;coordinates&#34;:[41.623611,20.234167]}" id="NCID0ELPBG" xlink:type="simple">20.234167°N, 41.623611°E</named-content></named-content>, 2324 m, (M. R. Sharaf) (6 w); Wadi Elzaraeb, <named-content xmlns:xlink="http://www.w3.org/1999/xlink" content-type="dwc:verbatimCoordinates" xlink:type="simple"><named-content content-type="geo-json" specific-use="{&#34;type&#34;:&#34;Point&#34;,&#34;coordinates&#34;:[41.436944,20.216944]}" id="NCID0ETPBG" xlink:type="simple">20.216944°N, 41.436944°E</named-content></named-content>, 2123 m, 15.v.2010, (M. R. Sharaf) (13 w); Shada Al A’la, <named-content xmlns:xlink="http://www.w3.org/1999/xlink" content-type="dwc:verbatimCoordinates" xlink:type="simple"><named-content content-type="geo-json" specific-use="{&#34;type&#34;:&#34;Point&#34;,&#34;coordinates&#34;:[41.311517,19.842917]}" id="NCID0E2PBG" xlink:type="simple">19.842917°N, 41.311517°E</named-content></named-content>, 1666 m, 23.iv.2014, (Al Dhafer et al.), <abbrev xmlns:xlink="http://www.w3.org/1999/xlink" xlink:title="Pitfall trap" id="ABBRID0EAQBG" xlink:type="simple">PT</abbrev>, (1 w), all in <named-content xmlns:xlink="http://www.w3.org/1999/xlink" content-type="dwc:institutional_code" xlink:type="simple">KSMA</named-content>.</p></tp:treatment-sec><tp:treatment-sec sec-type="Previous records" id="SECID0EJQBG"><title>Previous records.</title><p><abbrev xmlns:xlink="http://www.w3.org/1999/xlink" xlink:title="Kingdom of Saudi Arabia" id="ABBRID0EPQBG" xlink:type="simple">KSA</abbrev>: Gebel Balas (incorrectly written as Beles), near Bishah, Asir Province, <named-content xmlns:xlink="http://www.w3.org/1999/xlink" content-type="dwc:verbatimCoordinates" xlink:type="simple"><named-content content-type="geo-json" specific-use="{&#34;type&#34;:&#34;Point&#34;,&#34;coordinates&#34;:[41.865275,19.841389]}" id="NCID0EWQBG" xlink:type="simple">19.841389°N, 41.865275°E</named-content></named-content>, 1.iv.1984; Wadi Al-Farah, Medina, <named-content xmlns:xlink="http://www.w3.org/1999/xlink" content-type="dwc:verbatimCoordinates" xlink:type="simple"><named-content content-type="geo-json" specific-use="{&#34;type&#34;:&#34;Point&#34;,&#34;coordinates&#34;:[38.005000,24.004500]}" id="NCID0E5QBG" xlink:type="simple">24.0045°N, 38.005°E</named-content></named-content>, 180 m, 09.viii.1983; Gebel Ghar Harith (written as Harithi), near Najran, <named-content xmlns:xlink="http://www.w3.org/1999/xlink" content-type="dwc:verbatimCoordinates" xlink:type="simple"><named-content content-type="geo-json" specific-use="{&#34;type&#34;:&#34;Point&#34;,&#34;coordinates&#34;:[44.025250,17.479839]}" id="NCID0EGRBG" xlink:type="simple">17.479839°N, 44.02525°E</named-content></named-content>, 11.iv.1984 (all collected by W. Büttiker); Yemen: Al-Hajjarah, <named-content xmlns:xlink="http://www.w3.org/1999/xlink" content-type="dwc:verbatimCoordinates" xlink:type="simple"><named-content content-type="geo-json" specific-use="{&#34;type&#34;:&#34;Point&#34;,&#34;coordinates&#34;:[43.716111,15.068889]}" id="NCID0EORBG" xlink:type="simple">15.068889°N, 43.716111°E</named-content></named-content>, 14.iii.1992, (A. van Harten); Oman: no locality (Collingwood &amp; Agosti, 1996).</p><fig id="F7" position="float" orientation="portrait"><label>Figure 7.</label><caption><p><italic><tp:taxon-name><tp:taxon-name-part taxon-name-part-type="genus" reg="Technomyrmex">Technomyrmex</tp:taxon-name-part><tp:taxon-name-part taxon-name-part-type="species" reg="setosus">setosus</tp:taxon-name-part></tp:taxon-name></italic>, neotype worker, <ext-link xmlns:xlink="http://www.w3.org/1999/xlink" xlink:type="simple" ext-link-type="uri" xlink:href="http://data.antweb.org/specimen/CASENT0906357">CASENT0906357</ext-link>. <bold>A</bold> body in profile <bold>B</bold> body in dorsal view <bold>C</bold> head in full-face view, images from <ext-link xmlns:xlink="http://www.w3.org/1999/xlink" xlink:type="simple" ext-link-type="uri" xlink:href="http://www.AntWeb.org">www.AntWeb.org</ext-link>.</p></caption><graphic xmlns:xlink="http://www.w3.org/1999/xlink" xlink:href="zookeys-780-035-g007.jpg" position="float" orientation="portrait" xlink:type="simple" id="oo_221731.jpg"/></fig></tp:treatment-sec><tp:treatment-sec sec-type="remarks" id="SECID0E2SBG"><title>Remarks.</title><p><italic><tp:taxon-name><tp:taxon-name-part taxon-name-part-type="genus" reg="Technomyrmex">Technomyrmex</tp:taxon-name-part><tp:taxon-name-part taxon-name-part-type="species" reg="setosus">setosus</tp:taxon-name-part></tp:taxon-name></italic> was described from the holotype worker and two paratype workers collected from Wadi Shuqub (incorrectly written by <xref ref-type="bibr" rid="B9">Collingwood (1985)</xref> as Shugub because of the pronunciation of “q” to “g” by native <abbrev xmlns:xlink="http://www.w3.org/1999/xlink" xlink:title="Kingdom of Saudi Arabia" id="ABBRID0EQTBG" xlink:type="simple">KSA</abbrev> citizens), Al Bahah Province. The holotype and the two paratypes are not in <named-content xmlns:xlink="http://www.w3.org/1999/xlink" content-type="dwc:institutional_code" xlink:type="simple">NHMB</named-content> and are considered lost. Two workers from Shaqiq (<abbrev xmlns:xlink="http://www.w3.org/1999/xlink" xlink:title="Kingdom of Saudi Arabia" id="ABBRID0EZTBG" xlink:type="simple">KSA</abbrev>) and three from Jebel Balas (<abbrev xmlns:xlink="http://www.w3.org/1999/xlink" xlink:title="Kingdom of Saudi Arabia" id="ABBRID0E4TBG" xlink:type="simple">KSA</abbrev>) are deposited in the <named-content xmlns:xlink="http://www.w3.org/1999/xlink" content-type="dwc:institutional_code" xlink:type="simple">WMLC</named-content> and are <italic><tp:taxon-name><tp:taxon-name-part taxon-name-part-type="genus" reg="Technomyrmex">T.</tp:taxon-name-part><tp:taxon-name-part taxon-name-part-type="species" reg="setosus">setosus</tp:taxon-name-part></tp:taxon-name></italic>, but are not considered to be types. These specimens are from a locality not indicated in the original publication (<xref ref-type="bibr" rid="B9">Collingwood 1985</xref>). A Neotype for the species is herein designated to maintain the nomenclatural stability. <xref ref-type="bibr" rid="B3">Bolton (2007)</xref> already indicated that no type material of <italic><tp:taxon-name><tp:taxon-name-part taxon-name-part-type="genus" reg="Technomyrmex">T.</tp:taxon-name-part><tp:taxon-name-part taxon-name-part-type="species" reg="setosus">setosus</tp:taxon-name-part></tp:taxon-name></italic> could be located in <named-content xmlns:xlink="http://www.w3.org/1999/xlink" content-type="dwc:institutional_code" xlink:type="simple">NHMB</named-content> or <named-content xmlns:xlink="http://www.w3.org/1999/xlink" content-type="dwc:institutional_code" xlink:type="simple">WMLC</named-content>. He mentioned the presence of the two workers from Shaqiq (examined above) labelled as types, but with different locality data than the type material listed in the original description. <xref ref-type="bibr" rid="B3">Bolton (2007)</xref> concept of <italic><tp:taxon-name><tp:taxon-name-part taxon-name-part-type="genus" reg="Technomyrmex">T.</tp:taxon-name-part><tp:taxon-name-part taxon-name-part-type="species" reg="setosus">setosus</tp:taxon-name-part></tp:taxon-name></italic> was based on these two specimens.</p></tp:treatment-sec><tp:treatment-sec sec-type="Ecological notes" id="SECID0E4VBG"><title>Ecological notes.</title><p>Workers were collected from diverse habitats in the southwestern mountains of the <abbrev xmlns:xlink="http://www.w3.org/1999/xlink" xlink:title="Kingdom of Saudi Arabia" id="ABBRID0EDWBG" xlink:type="simple">KSA</abbrev>: Wadi Turabah (Al Bahah Province). A nest series was found under a rock next to an old <italic><tp:taxon-name><tp:taxon-name-part taxon-name-part-type="genus" reg="Acacia">Acacia</tp:taxon-name-part></tp:taxon-name></italic> (<tp:taxon-name><tp:taxon-name-part taxon-name-part-type="family">Fabaceae</tp:taxon-name-part></tp:taxon-name>), where several workers were ascending the trunks and the twigs of these native plants, a foraging behavior mentioned by <xref ref-type="bibr" rid="B3">Bolton (2007)</xref>. Several workers of <tp:taxon-name><tp:taxon-name-part taxon-name-part-type="subfamily">Formicinae</tp:taxon-name-part></tp:taxon-name><italic><tp:taxon-name><tp:taxon-name-part taxon-name-part-type="genus" reg="Lepisiota">Lepisiota</tp:taxon-name-part><tp:taxon-name-part taxon-name-part-type="species" reg="obtusa">obtusa</tp:taxon-name-part></tp:taxon-name></italic> (Emery 1901) were found foraging in the same area. This site is in a valley that has flowing drainages during the rainy season and supports a remarkable diversity of native vegetation that flourishes after the rains.</p><p>In Shohba Forest (Al Bahah Province) this species was found foraging on a trunk of <italic><tp:taxon-name><tp:taxon-name-part taxon-name-part-type="genus" reg="Acacia">Acacia</tp:taxon-name-part></tp:taxon-name></italic> sp. and next to a <italic><tp:taxon-name><tp:taxon-name-part taxon-name-part-type="genus" reg="Juniperus">Juniperus</tp:taxon-name-part><tp:taxon-name-part taxon-name-part-type="species" reg="procera">procera</tp:taxon-name-part></tp:taxon-name></italic> Hochst. exEndl. tree (<tp:taxon-name><tp:taxon-name-part taxon-name-part-type="family">Cupressaceae</tp:taxon-name-part></tp:taxon-name>). In Wadi El Zaraeb (Al Bahah Province) workers of <italic><tp:taxon-name><tp:taxon-name-part taxon-name-part-type="genus" reg="Technomyrmex">T.</tp:taxon-name-part><tp:taxon-name-part taxon-name-part-type="species" reg="setosus">setosus</tp:taxon-name-part></tp:taxon-name></italic> were found under a rock near a <italic><tp:taxon-name><tp:taxon-name-part taxon-name-part-type="genus" reg="Juniperus">J.</tp:taxon-name-part><tp:taxon-name-part taxon-name-part-type="species" reg="procera">procera</tp:taxon-name-part></tp:taxon-name></italic> tree in an area of scattered trees of <tp:taxon-name><tp:taxon-name-part taxon-name-part-type="genus" reg="Olea">Olea</tp:taxon-name-part><tp:taxon-name-part taxon-name-part-type="species" reg="europea">europea</tp:taxon-name-part><tp:taxon-name-part taxon-name-part-type="authority">L.</tp:taxon-name-part><tp:taxon-name-part taxon-name-part-type="infraspecific-rank">subsp.</tp:taxon-name-part><tp:taxon-name-part taxon-name-part-type="subspecies" reg="africana">africana</tp:taxon-name-part></tp:taxon-name> (Mill.) PS Green (<tp:taxon-name><tp:taxon-name-part taxon-name-part-type="family">Oleaceae</tp:taxon-name-part></tp:taxon-name>) and <italic><tp:taxon-name><tp:taxon-name-part taxon-name-part-type="genus" reg="Dodonae">Dodonae</tp:taxon-name-part><tp:taxon-name-part taxon-name-part-type="species" reg="aviscosa">aviscosa</tp:taxon-name-part></tp:taxon-name></italic> Jacq. (<tp:taxon-name><tp:taxon-name-part taxon-name-part-type="family">Sapindaceae</tp:taxon-name-part></tp:taxon-name>). In Beljorashi Forest (Al Bahah Province), this species was observed under an <italic><tp:taxon-name><tp:taxon-name-part taxon-name-part-type="genus" reg="Acacia">Acacia</tp:taxon-name-part></tp:taxon-name></italic> tree. In Al Sawda Mountains and in the Raydah Nature Preserve (Asir Province), workers of <italic><tp:taxon-name><tp:taxon-name-part taxon-name-part-type="genus" reg="Technomyrmex">T.</tp:taxon-name-part><tp:taxon-name-part taxon-name-part-type="species" reg="setosus">setosus</tp:taxon-name-part></tp:taxon-name></italic> were foraging on the ground where the soil was dry and rich in decaying organic material.</p><p><italic><tp:taxon-name><tp:taxon-name-part taxon-name-part-type="genus" reg="Technomyrmex">Technomyrmex</tp:taxon-name-part><tp:taxon-name-part taxon-name-part-type="species" reg="setosus">setosus</tp:taxon-name-part></tp:taxon-name></italic> was also collected from Wadi Al-Farah (Medina Province) (<xref ref-type="bibr" rid="B8">Collingwood and Agosti 1996</xref>), a mountainous rocky region with steep hillsides. The plant cover includes some <italic><tp:taxon-name><tp:taxon-name-part taxon-name-part-type="genus" reg="Acacia">Acacia</tp:taxon-name-part></tp:taxon-name></italic> trees, perennial bushes, and shrubs (<xref ref-type="bibr" rid="B1">Abo-Khatwa et al. 1980</xref>). The species was collected from Wadi Shuqub (<xref ref-type="bibr" rid="B9">Collingwood 1985</xref>), a site with dense <italic><tp:taxon-name><tp:taxon-name-part taxon-name-part-type="genus" reg="Balanites">Balanites</tp:taxon-name-part><tp:taxon-name-part taxon-name-part-type="species" reg="aegyptiaca">aegyptiaca</tp:taxon-name-part></tp:taxon-name></italic> (L.) Delile (<tp:taxon-name><tp:taxon-name-part taxon-name-part-type="family">Zygophyllaceae</tp:taxon-name-part></tp:taxon-name>), perennial vegetation and <italic><tp:taxon-name><tp:taxon-name-part taxon-name-part-type="genus" reg="Acacia">Acacia</tp:taxon-name-part></tp:taxon-name></italic> woods (<xref ref-type="bibr" rid="B6">Büttiker 1981</xref>).</p></tp:treatment-sec><tp:treatment-sec sec-type="Geographic range" id="SECID0EM3BG"><title>Geographic range.</title><p><italic><tp:taxon-name><tp:taxon-name-part taxon-name-part-type="genus" reg="Technomyrmex">Technomyrmex</tp:taxon-name-part><tp:taxon-name-part taxon-name-part-type="species" reg="setosus">setosus</tp:taxon-name-part></tp:taxon-name></italic> was originally described from <abbrev xmlns:xlink="http://www.w3.org/1999/xlink" xlink:title="Kingdom of Saudi Arabia" id="ABBRID0E43BG" xlink:type="simple">KSA</abbrev> and has been recorded from Oman and Yemen (<xref ref-type="bibr" rid="B8">Collingwood and Agosti 1996</xref>) and is apparently an endemic species of the Arabian Peninsula.</p></tp:treatment-sec><ref-list><ref id="B9"><mixed-citation xmlns:xlink="http://www.w3.org/1999/xlink" xlink:type="simple"><person-group><name name-style="western"><surname>Collingwood</surname><given-names>CA</given-names></name></person-group> (<year>1985</year>) <article-title><tp:taxon-name><tp:taxon-name-part taxon-name-part-type="order">Hymenoptera</tp:taxon-name-part></tp:taxon-name>: Family <tp:taxon-name><tp:taxon-name-part taxon-name-part-type="family">Formicidae</tp:taxon-name-part></tp:taxon-name> of Saudi Arabia.</article-title><source>Fauna of Saudi Arabia</source><volume>7</volume>: <fpage>230</fpage>–<lpage>301</lpage>.</mixed-citation></ref><ref id="B3"><mixed-citation xmlns:xlink="http://www.w3.org/1999/xlink" xlink:type="simple"><person-group><name name-style="western"><surname>Bolton</surname><given-names>B</given-names></name></person-group> (<year>2007</year>) <article-title>Taxonomy of the Dolichoderine ant genus <italic><tp:taxon-name><tp:taxon-name-part taxon-name-part-type="genus">Technomyrmex</tp:taxon-name-part></tp:taxon-name></italic> Mayr (<tp:taxon-name><tp:taxon-name-part taxon-name-part-type="order">Hymenoptera</tp:taxon-name-part></tp:taxon-name>: <tp:taxon-name><tp:taxon-name-part taxon-name-part-type="family">Formicidae</tp:taxon-name-part></tp:taxon-name>) based on the worker caste.</article-title><source>Contributions of the American Entomological Institute</source><volume>35</volume>(<issue>1</issue>): <fpage>1</fpage>–<lpage>149</lpage>.</mixed-citation></ref><ref id="B8"><mixed-citation xmlns:xlink="http://www.w3.org/1999/xlink" xlink:type="simple"><person-group><name name-style="western"><surname>Collingwood</surname><given-names>CA</given-names></name><name name-style="western"><surname>Agosti</surname><given-names>D</given-names></name></person-group> (<year>1996</year>) <article-title><tp:taxon-name><tp:taxon-name-part taxon-name-part-type="family">Formicidae</tp:taxon-name-part></tp:taxon-name> (<tp:taxon-name><tp:taxon-name-part taxon-name-part-type="class">Insecta</tp:taxon-name-part></tp:taxon-name>: <tp:taxon-name><tp:taxon-name-part taxon-name-part-type="order">Hymenoptera</tp:taxon-name-part></tp:taxon-name>) of Saudi Arabia (part 2).</article-title><source>Fauna of Saudi Arabia</source><volume>15</volume>: <fpage>300</fpage>–<lpage>385</lpage>.</mixed-citation></ref><ref id="B1"><mixed-citation xmlns:xlink="http://www.w3.org/1999/xlink" xlink:type="simple"><person-group><name name-style="western"><surname>Abo-Khatwa</surname><given-names>N</given-names></name><name name-style="western"><surname>Banaja</surname><given-names>A</given-names></name><name name-style="western"><surname>Büttiker</surname><given-names>W</given-names></name><name name-style="western"><surname>Wittmer</surname><given-names>W</given-names></name></person-group> (<year>1980</year>) <article-title>Fauna of Saudi Arabia, Zoological Expedition to the Northern Hedjaz region.</article-title><source>Fauna of Saudi Arabia</source><volume>2</volume>: <fpage>5</fpage>–<lpage>14</lpage>.</mixed-citation></ref><ref id="B6"><mixed-citation xmlns:xlink="http://www.w3.org/1999/xlink" xlink:type="simple"><person-group><name name-style="western"><surname>Büttiker</surname><given-names>W</given-names></name></person-group> (<year>1981</year>) <article-title>Fauna of Saudi Arabia, Further notes on the Zoological Survey of Saudi Arabia.</article-title><source>Fauna of Saudi Arabia</source><volume>3</volume>: <fpage>5</fpage>–<lpage>24</lpage>.</mixed-citation></ref></ref-list></tp:taxon-treatment>
