# Supplementary material for: Review of the ant genus Technomyrmex Mayr, 1872 in the Arabian Peninsula (Hymenoptera, Formicidae)
Source: Zookeys. 2018 Aug 8;(780):35–59. doi: 10.3897/zookeys.780.26272 (PMC6093947; doi:10.3897/zookeys.780.26272)
Supplement: XML Treatment for Technomyrmex vexatus [file zookeys.780.26272-treatment6.xml]

<!DOCTYPE tp:taxon-treatment
  PUBLIC "-//TaxonX//DTD Taxonomic Treatment Publishing DTD v0 20100105//EN" "tax-treatment-NSO.dtd">
<tp:taxon-treatment xmlns:tp="http://www.plazi.org/taxpub"><tp:treatment-meta><kwd-group><label>Taxon classification</label><kwd><named-content xmlns:xlink="http://www.w3.org/1999/xlink" content-type="kingdom">Animalia</named-content></kwd><kwd><named-content xmlns:xlink="http://www.w3.org/1999/xlink" content-type="order">Hymenoptera</named-content></kwd><kwd><named-content xmlns:xlink="http://www.w3.org/1999/xlink" content-type="family">Formicidae</named-content></kwd></kwd-group><mixed-citation publication-type="journal"><person-group><name><surname>Sharaf</surname><given-names>Mostafa R.</given-names></name><name><surname>Dhafer</surname><given-names>Hathal M. Al</given-names></name><name><surname>Aldawood</surname><given-names>Abdulrahman S.</given-names></name></person-group><article-title>Review of the ant genus <italic><tp:taxon-name><tp:taxon-name-part taxon-name-part-type="genus" reg="Technomyrmex">Technomyrmex</tp:taxon-name-part></tp:taxon-name></italic> Mayr, 1872 in the Arabian Peninsula (<tp:taxon-name><tp:taxon-name-part taxon-name-part-type="order">Hymenoptera</tp:taxon-name-part></tp:taxon-name>, <tp:taxon-name><tp:taxon-name-part taxon-name-part-type="family">Formicidae</tp:taxon-name-part></tp:taxon-name>)</article-title><source>Zookeys</source><day>8</day><month>8</month><year>2018</year><volume>2018</volume><issue>780</issue><fpage>35</fpage><lpage>59</lpage><pub-id pub-id-type="doi">10.3897/zookeys.780.26272</pub-id></mixed-citation></tp:treatment-meta><tp:nomenclature><tp:taxon-name>
            <tp:taxon-name-part taxon-name-part-type="genus" reg="Technomyrmex">Technomyrmex</tp:taxon-name-part>
            <tp:taxon-name-part taxon-name-part-type="species" reg="vexatus">vexatus</tp:taxon-name-part>
          </tp:taxon-name><tp:taxon-authority>(Santschi, 1919)</tp:taxon-authority><xref ref-type="fig" rid="F8">Figure 8A, B, C</xref><tp:nomenclature-citation-list><tp:nomenclature-citation><tp:taxon-name>
                <tp:taxon-name-part taxon-name-part-type="genus" reg="Tapinoma">Tapinoma</tp:taxon-name-part>
                <tp:taxon-name-part taxon-name-part-type="species" reg="vexatum">vexatum</tp:taxon-name-part>
              </tp:taxon-name><comment><xref ref-type="bibr" rid="B28">Santschi 1919</xref>:220, Syntype male, Morocco: Tanger, 1897 (Vaucher), <ext-link xmlns:xlink="http://www.w3.org/1999/xlink" xlink:type="simple" ext-link-type="uri" xlink:href="http://data.antweb.org/specimen/CASENT0911580">CASENT0911580</ext-link>, (<named-content xmlns:xlink="http://www.w3.org/1999/xlink" content-type="dwc:institutional_code" xlink:type="simple">NHMB</named-content>), (examined), Palearctic.</comment></tp:nomenclature-citation><tp:nomenclature-citation><tp:taxon-name><tp:taxon-name-part taxon-name-part-type="genus" reg="Tapinoma">Tapinoma</tp:taxon-name-part> (<tp:taxon-name-part taxon-name-part-type="subgenus" reg="Tapinoptera">Tapinoptera</tp:taxon-name-part>) <tp:taxon-name-part taxon-name-part-type="species" reg="vexatum">vexatum</tp:taxon-name-part></tp:taxon-name><comment>Santschi, 1925: 348. Combination in <tp:taxon-name><tp:taxon-name-part taxon-name-part-type="genus" reg="Technomyrmex">Technomyrmex</tp:taxon-name-part></tp:taxon-name> by <xref ref-type="bibr" rid="B7">Cagniant and Espadaler 1993</xref>: 92. </comment></tp:nomenclature-citation><tp:nomenclature-citation><tp:taxon-name>
                <tp:taxon-name-part taxon-name-part-type="genus" reg="Technomyrmex">Technomyrmex</tp:taxon-name-part>
                <tp:taxon-name-part taxon-name-part-type="species" reg="bruneipes">bruneipes</tp:taxon-name-part>
              </tp:taxon-name><comment>: <xref ref-type="bibr" rid="B8">Collingwood and Agosti 1996</xref>; Fauna of Arabia 15: 361 [misidentification].</comment></tp:nomenclature-citation></tp:nomenclature-citation-list></tp:nomenclature><tp:treatment-sec sec-type="description" id="SECID0EXAAI"><title>Description.</title><p><bold>Worker.</bold> Measurements: <abbrev xmlns:xlink="http://www.w3.org/1999/xlink" xlink:title="Total Length" id="ABBRID0E6AAI" xlink:type="simple">TL</abbrev>: 3.1–3.4; <abbrev xmlns:xlink="http://www.w3.org/1999/xlink" xlink:title="Head Length" id="ABBRID0EDBAI" xlink:type="simple">HL</abbrev>: 0.72–0.78; <abbrev xmlns:xlink="http://www.w3.org/1999/xlink" xlink:title="Head Width" id="ABBRID0EHBAI" xlink:type="simple">HW</abbrev>: 0.68–0.76; <abbrev xmlns:xlink="http://www.w3.org/1999/xlink" xlink:title="Scape Length" id="ABBRID0ELBAI" xlink:type="simple">SL</abbrev>: 0.64–0.70; <abbrev xmlns:xlink="http://www.w3.org/1999/xlink" xlink:title="Pronotal Width" id="ABBRID0EPBAI" xlink:type="simple">PW</abbrev>: 0.44–0.48; <abbrev xmlns:xlink="http://www.w3.org/1999/xlink" xlink:title="Weber’s length of mesosoma" id="ABBRID0ETBAI" xlink:type="simple">WL</abbrev>: 0.90–0.96; Indices: <abbrev xmlns:xlink="http://www.w3.org/1999/xlink" xlink:title="Cephalic Index" id="ABBRID0EXBAI" xlink:type="simple">CI</abbrev>: 94–99; <abbrev xmlns:xlink="http://www.w3.org/1999/xlink" xlink:title="Scape Index" id="ABBRID0E2BAI" xlink:type="simple">SI</abbrev>: 90–94; <abbrev xmlns:xlink="http://www.w3.org/1999/xlink" xlink:title="Ocular Index" id="ABBRID0E6BAI" xlink:type="simple">OI</abbrev>: 22–25; <abbrev xmlns:xlink="http://www.w3.org/1999/xlink" xlink:title="Eye Position Index" id="ABBRID0EDCAI" xlink:type="simple">EPI</abbrev>: 68–76; <abbrev xmlns:xlink="http://www.w3.org/1999/xlink" xlink:title="Dorsal Thoracic Index" id="ABBRID0EHCAI" xlink:type="simple">DTI</abbrev>: 118–130 (n=10, from <xref ref-type="bibr" rid="B3">Bolton 2007</xref>).</p><p><bold>Head.</bold> Head with nearly straight posterior margin and convex sides; anterior clypeal margin feebly concave; eyes of moderate size with 10 ommatidia in the longest row (<abbrev xmlns:xlink="http://www.w3.org/1999/xlink" xlink:title="Ocular Index" id="ABBRID0ETCAI" xlink:type="simple">OI</abbrev>: 22–25), located just in front of the midlength of head, in full-face view outer margins of eyes just fail to protrude beyond sides of head. <bold>Mesosoma.</bold> Mesosonotum in profile with a flat anterior section that is slopping posteriorly and steeply to a well-developed narrow metanotal groove; propodeal dorsum short making a continuous curve with propodeal declivity. <bold>Pilosity.</bold> Head and mesosoma entirely lacking setae, first, second, and third gastral tergites without setae, fourth tergite with two or three pairs. <bold>Sculpture.</bold> Body finely and faintly microreticulate. <bold>Colour.</bold> Uniform dark brown, tarsi and funiculi paler yellow-bown.</p></tp:treatment-sec><tp:treatment-sec sec-type="material" id="SECID0E6CAI"><title>Material examined.</title><p>Yemen, Sana’a, <named-content xmlns:xlink="http://www.w3.org/1999/xlink" content-type="dwc:verbatimCoordinates" xlink:type="simple"><named-content content-type="geo-json" specific-use="{&#34;type&#34;:&#34;Point&#34;,&#34;coordinates&#34;:[44.191000,15.369400]}" id="NCID0EIDAI" xlink:type="simple">15.3694°N, 44.1910°E</named-content></named-content>, 2250 m, iii.1993, (Van Harten) (2 w, <named-content xmlns:xlink="http://www.w3.org/1999/xlink" content-type="dwc:institutional_code" xlink:type="simple">WMLC</named-content>); Morocco, Septa, 29.v.1986, (X. Espadaler), det. B. Bolton, 2006, 1 w, <ext-link xmlns:xlink="http://www.w3.org/1999/xlink" xlink:type="simple" ext-link-type="uri" xlink:href="http://data.antweb.org/specimen/CASENT0249804">CASENT0249804</ext-link> (image examined).</p></tp:treatment-sec><tp:treatment-sec sec-type="remarks" id="SECID0EXDAI"><title>Remarks.</title><p><italic><tp:taxon-name><tp:taxon-name-part taxon-name-part-type="genus" reg="Technomyrmex">Technomyrmex</tp:taxon-name-part><tp:taxon-name-part taxon-name-part-type="species" reg="vexatus">vexatus</tp:taxon-name-part></tp:taxon-name></italic> was originally described from Morocco. This species seems to exist as a series of isolated populations in rather restricted and specialized habitats throughout North Africa and eastward into the Arabian Peninsula, and perhaps Iran (B. Bolton, pers. comm.). Two species of the <italic><tp:taxon-name><tp:taxon-name-part taxon-name-part-type="genus" reg="Technomyrmex">T.</tp:taxon-name-part><tp:taxon-name-part taxon-name-part-type="species" reg="gibbosus">gibbosus</tp:taxon-name-part></tp:taxon-name></italic>-group are known from the Arabian Peninsula, the above record of <italic><tp:taxon-name><tp:taxon-name-part taxon-name-part-type="genus" reg="Technomyrmex">T.</tp:taxon-name-part><tp:taxon-name-part taxon-name-part-type="species" reg="vexatus">vexatus</tp:taxon-name-part></tp:taxon-name></italic> from Yemen and <italic><tp:taxon-name><tp:taxon-name-part taxon-name-part-type="genus" reg="Technomyrmex">T.</tp:taxon-name-part><tp:taxon-name-part taxon-name-part-type="species" reg="montaseri">montaseri</tp:taxon-name-part></tp:taxon-name></italic> from Oman. <italic><tp:taxon-name><tp:taxon-name-part taxon-name-part-type="genus" reg="Technomyrmex">Technomyrmex</tp:taxon-name-part><tp:taxon-name-part taxon-name-part-type="species" reg="vexatus">vexatus</tp:taxon-name-part></tp:taxon-name></italic> was recorded for the first time from Palearctic (Gibraltar) by <xref ref-type="bibr" rid="B23">Guillem and Bensusan (2008)</xref>.</p></tp:treatment-sec><tp:treatment-sec sec-type="Ecological and biological notes" id="SECID0EYFAI"><title>Ecological and biological notes.</title><p>Nothing is known on ecology or biology of this species.</p></tp:treatment-sec><tp:treatment-sec sec-type="Geographic range" id="SECID0E4FAI"><title>Geographic range</title><p>. Morocco (<xref ref-type="bibr" rid="B28">Santschi 1919</xref>, <xref ref-type="bibr" rid="B7">Cagniant and Espadaler 1993</xref>), Gibraltar (<xref ref-type="bibr" rid="B23">Guillem and Bensusan 2008</xref>). This species is newly recorded from Yemen and the Arabian Peninsula.</p><fig id="F8" position="float" orientation="portrait"><label>Figure 8.</label><caption><p><italic><tp:taxon-name><tp:taxon-name-part taxon-name-part-type="genus" reg="Technomyrmex">Technomyrmex</tp:taxon-name-part><tp:taxon-name-part taxon-name-part-type="species" reg="vexatus">vexatus</tp:taxon-name-part></tp:taxon-name></italic>, worker, <ext-link xmlns:xlink="http://www.w3.org/1999/xlink" xlink:type="simple" ext-link-type="uri" xlink:href="http://data.antweb.org/specimen/CASENT0249804">CASENT0249804</ext-link>. <bold>A</bold> body in profile <bold>B</bold> body in dorsal view <bold>C</bold> head in full-face view, images from <ext-link xmlns:xlink="http://www.w3.org/1999/xlink" xlink:type="simple" ext-link-type="uri" xlink:href="http://www.AntWeb.org">www.AntWeb.org</ext-link>.</p></caption><graphic xmlns:xlink="http://www.w3.org/1999/xlink" xlink:href="zookeys-780-035-g008.jpg" position="float" orientation="portrait" xlink:type="simple" id="oo_221732.jpg"/></fig></tp:treatment-sec><ref-list><ref id="B28"><mixed-citation xmlns:xlink="http://www.w3.org/1999/xlink" xlink:type="simple"><person-group><name name-style="western"><surname>Santschi</surname><given-names>F</given-names></name></person-group> (<year>1919</year>) <article-title>Fourmis du genre <italic><tp:taxon-name><tp:taxon-name-part taxon-name-part-type="genus">Bothriomyrmex</tp:taxon-name-part></tp:taxon-name></italic> Emery. (Systématique et moeurs.).</article-title><source>Revue Zoologique Africaine (Brussels)</source><volume>7</volume>: <fpage>201</fpage>–<lpage>224</lpage>. <ext-link xlink:type="simple" ext-link-type="doi" xlink:href="10.5962/bhl.part.15117">https://doi.org/10.5962/bhl.part.15117</ext-link></mixed-citation></ref><ref id="B7"><mixed-citation xmlns:xlink="http://www.w3.org/1999/xlink" xlink:type="simple"><person-group><name name-style="western"><surname>Cagniant</surname><given-names>H</given-names></name><name name-style="western"><surname>Espadaler</surname><given-names>X</given-names></name></person-group> (<year>1993</year>) <article-title>Liste des espèces de fourmis du Maroc.</article-title><source>Actes des Colloques Insectes Sociaux</source><volume>8</volume>: <fpage>89</fpage>–<lpage>93</lpage>.</mixed-citation></ref><ref id="B8"><mixed-citation xmlns:xlink="http://www.w3.org/1999/xlink" xlink:type="simple"><person-group><name name-style="western"><surname>Collingwood</surname><given-names>CA</given-names></name><name name-style="western"><surname>Agosti</surname><given-names>D</given-names></name></person-group> (<year>1996</year>) <article-title><tp:taxon-name><tp:taxon-name-part taxon-name-part-type="family">Formicidae</tp:taxon-name-part></tp:taxon-name> (<tp:taxon-name><tp:taxon-name-part taxon-name-part-type="class">Insecta</tp:taxon-name-part></tp:taxon-name>: <tp:taxon-name><tp:taxon-name-part taxon-name-part-type="order">Hymenoptera</tp:taxon-name-part></tp:taxon-name>) of Saudi Arabia (part 2).</article-title><source>Fauna of Saudi Arabia</source><volume>15</volume>: <fpage>300</fpage>–<lpage>385</lpage>.</mixed-citation></ref><ref id="B3"><mixed-citation xmlns:xlink="http://www.w3.org/1999/xlink" xlink:type="simple"><person-group><name name-style="western"><surname>Bolton</surname><given-names>B</given-names></name></person-group> (<year>2007</year>) <article-title>Taxonomy of the Dolichoderine ant genus <italic><tp:taxon-name><tp:taxon-name-part taxon-name-part-type="genus">Technomyrmex</tp:taxon-name-part></tp:taxon-name></italic> Mayr (<tp:taxon-name><tp:taxon-name-part taxon-name-part-type="order">Hymenoptera</tp:taxon-name-part></tp:taxon-name>: <tp:taxon-name><tp:taxon-name-part taxon-name-part-type="family">Formicidae</tp:taxon-name-part></tp:taxon-name>) based on the worker caste.</article-title><source>Contributions of the American Entomological Institute</source><volume>35</volume>(<issue>1</issue>): <fpage>1</fpage>–<lpage>149</lpage>.</mixed-citation></ref><ref id="B23"><mixed-citation xmlns:xlink="http://www.w3.org/1999/xlink" xlink:type="simple"><person-group><name name-style="western"><surname>Guillem</surname><given-names>R</given-names></name><name name-style="western"><surname>Bensusan</surname><given-names>K</given-names></name></person-group> (<year>2008</year>) <article-title><italic><tp:taxon-name><tp:taxon-name-part taxon-name-part-type="genus">Technomyrmex</tp:taxon-name-part><tp:taxon-name-part taxon-name-part-type="species">vexatus</tp:taxon-name-part></tp:taxon-name></italic> (Santschi, 1919) from Gibraltar (<tp:taxon-name><tp:taxon-name-part taxon-name-part-type="order">Hymenoptera</tp:taxon-name-part></tp:taxon-name>: <tp:taxon-name><tp:taxon-name-part taxon-name-part-type="family">Formicidae</tp:taxon-name-part></tp:taxon-name>) a new ant species for Europe and genus for Iberia.</article-title><source>Myrmecological News</source><volume>11</volume>: <fpage>21</fpage>–<lpage>23</lpage>.</mixed-citation></ref></ref-list></tp:taxon-treatment>
