# Supplementary material for: Review of the ant genus Technomyrmex Mayr, 1872 in the Arabian Peninsula (Hymenoptera, Formicidae)
Source: Zookeys. 2018 Aug 8;(780):35–59. doi: 10.3897/zookeys.780.26272 (PMC6093947; doi:10.3897/zookeys.780.26272)
Supplement: XML Treatment for Technomyrmex [file zookeys.780.26272-treatment7.xml]

<!DOCTYPE tp:taxon-treatment
  PUBLIC "-//TaxonX//DTD Taxonomic Treatment Publishing DTD v0 20100105//EN" "tax-treatment-NSO.dtd">
<tp:taxon-treatment xmlns:tp="http://www.plazi.org/taxpub"><tp:treatment-meta><kwd-group><label>Taxon classification</label><kwd><named-content xmlns:xlink="http://www.w3.org/1999/xlink" content-type="kingdom">Animalia</named-content></kwd><kwd><named-content xmlns:xlink="http://www.w3.org/1999/xlink" content-type="order">Hymenoptera</named-content></kwd><kwd><named-content xmlns:xlink="http://www.w3.org/1999/xlink" content-type="family">Formicidae</named-content></kwd></kwd-group><mixed-citation publication-type="journal"><person-group><name><surname>Sharaf</surname><given-names>Mostafa R.</given-names></name><name><surname>Dhafer</surname><given-names>Hathal M. Al</given-names></name><name><surname>Aldawood</surname><given-names>Abdulrahman S.</given-names></name></person-group><article-title>Review of the ant genus <italic><tp:taxon-name><tp:taxon-name-part taxon-name-part-type="genus" reg="Technomyrmex">Technomyrmex</tp:taxon-name-part></tp:taxon-name></italic> Mayr, 1872 in the Arabian Peninsula (<tp:taxon-name><tp:taxon-name-part taxon-name-part-type="order">Hymenoptera</tp:taxon-name-part></tp:taxon-name>, <tp:taxon-name><tp:taxon-name-part taxon-name-part-type="family">Formicidae</tp:taxon-name-part></tp:taxon-name>)</article-title><source>Zookeys</source><day>8</day><month>8</month><year>2018</year><volume>2018</volume><issue>780</issue><fpage>35</fpage><lpage>59</lpage><pub-id pub-id-type="doi">10.3897/zookeys.780.26272</pub-id></mixed-citation></tp:treatment-meta><tp:nomenclature><label>Material of unknown male of</label><tp:taxon-name>
            <tp:taxon-name-part taxon-name-part-type="genus" reg="Technomyrmex">Technomyrmex</tp:taxon-name-part>
          </tp:taxon-name><tp:taxon-authority>sa01</tp:taxon-authority><xref ref-type="fig" rid="F9">Figure 9A, B, C, D</xref><!--PageBreak--></tp:nomenclature><tp:treatment-sec sec-type="description" id="SECID0E4IAI"><title>Measurements.</title><p><abbrev xmlns:xlink="http://www.w3.org/1999/xlink" xlink:title="Total Length" id="ABBRID0EDJAI" xlink:type="simple">TL</abbrev> 3.25–3.75; <abbrev xmlns:xlink="http://www.w3.org/1999/xlink" xlink:title="Head Length" id="ABBRID0EHJAI" xlink:type="simple">HL</abbrev> 0.55–0.65; <abbrev xmlns:xlink="http://www.w3.org/1999/xlink" xlink:title="Head Width" id="ABBRID0ELJAI" xlink:type="simple">HW</abbrev> 0.50–0.67; <abbrev xmlns:xlink="http://www.w3.org/1999/xlink" xlink:title="Scape Length" id="ABBRID0EPJAI" xlink:type="simple">SL</abbrev> 0.22–0.32; <abbrev xmlns:xlink="http://www.w3.org/1999/xlink" xlink:title="Weber’s length of mesosoma" id="ABBRID0ETJAI" xlink:type="simple">WL</abbrev> 1.25–1.40. Indices: <abbrev xmlns:xlink="http://www.w3.org/1999/xlink" xlink:title="Scape Index" id="ABBRID0EXJAI" xlink:type="simple">SI</abbrev> 35–58; <abbrev xmlns:xlink="http://www.w3.org/1999/xlink" xlink:title="Cephalic Index" id="ABBRID0E2JAI" xlink:type="simple">CI</abbrev> 81–112; EI 37–52 (n = 9).</p></tp:treatment-sec><tp:treatment-sec sec-type="description" id="SECID0E6JAI"><title>Description.</title><p><bold>Head</bold>. Head distinctly broader than long; mandible triangular, basal and masticatory margins with serrate denticles; apical tooth on masticatory margin longer than subapical one; scapes when laid back from their insertions just reach posterior margin of eyes; scape excluding its basal condyle shorter than length of funicular segments 1+2; first and second funicular segments cylindrical and straight; first funicular segment approximately one-third length of second; second and third funicular segments approximately twice as long as broad; third and fourth funicular segments straight; inner margin of eye entire, flat; anterior clypeal margin broad, convex, without a central notch or concavity of any type with five yellow setae, approximately as long as the maximum diameter of the scape; median portion of clypeus with a raised area which has curved anterior and posterior margins; anterior tentorial pit nearer antennal socket than mandibular insertion; anterolateral hypostoma reduced to a thin sclerite; medial hypostoma entire; palp formula 6, 4; third maxillary palp segment subequal in length to segment 4; third and fourth maxillary palp segments subequal; fifth approximately 2/3 × length of sixth. <bold>Mesosoma.</bold> Axillae medially compressed, anterior and posterior margins not parallel; anterior axillar suture concave; declivitous and dorsal faces of propodeum convex; dorsal face shorter than the declivitous face; propodeal angle indistinct. <bold>Petiole.</bold> Petiolar node strongly inclined anteriorly, its anterior margin much shorter than posterior margin in lateral view, not much expanded laterally; attachment to gaster narrow. <bold>Genitalia</bold>. Pygostyles present; apicoventral portion of basimere without projection. <bold>Pilosity.</bold> Whole body covered with pale appressed pubescence; mandibles with long yellow hairs. <bold>Sculpture.</bold> Body more or less shining with fine superficial microreticulation. <bold>Colour.</bold> Dull dark brown or black-brown.</p></tp:treatment-sec><tp:treatment-sec sec-type="material" id="SECID0ETKAI"><title>Material examined.</title><p><abbrev xmlns:xlink="http://www.w3.org/1999/xlink" xlink:title="Kingdom of Saudi Arabia" id="ABBRID0EZKAI" xlink:type="simple">KSA</abbrev>, <bold>Asir Province</bold>: Abha, Raydah Protectorate, <named-content xmlns:xlink="http://www.w3.org/1999/xlink" content-type="dwc:verbatimCoordinates" xlink:type="simple"><named-content content-type="geo-json" specific-use="{&#34;type&#34;:&#34;Point&#34;,&#34;coordinates&#34;:[42.408933,18.201583]}" id="NCID0ECLAI" xlink:type="simple">18.201583°N, 42.408933°E</named-content></named-content>, 2600 m, 20.x.2014, (Al Dhafer et al.) (1 m); Saudi Arabia, Abha, Raydah Protectorate, <named-content xmlns:xlink="http://www.w3.org/1999/xlink" content-type="dwc:verbatimCoordinates" xlink:type="simple"><named-content content-type="geo-json" specific-use="{&#34;type&#34;:&#34;Point&#34;,&#34;coordinates&#34;:[42.407250,18.198067]}" id="NCID0EKLAI" xlink:type="simple">18.198067°N, 42.40725°E</named-content></named-content>, 2600 m, 20.x.2014, (Al Dhafer et al.) (2 m); Saudi Arabia, Abha, Raydah Protectorate, <named-content xmlns:xlink="http://www.w3.org/1999/xlink" content-type="dwc:verbatimCoordinates" xlink:type="simple"><named-content content-type="geo-json" specific-use="{&#34;type&#34;:&#34;Point&#34;,&#34;coordinates&#34;:[42.390333,18.193633]}" id="NCID0ESLAI" xlink:type="simple">18.193633°N, 42.390333°E</named-content></named-content>, 2600 m, 20.x.2014, (Al Dhafer et al.) (3 m); Abha, Raydah Protectorate, <named-content xmlns:xlink="http://www.w3.org/1999/xlink" content-type="dwc:verbatimCoordinates" xlink:type="simple"><named-content content-type="geo-json" specific-use="{&#34;type&#34;:&#34;Point&#34;,&#34;coordinates&#34;:[42.407250,18.198067]}" id="NCID0E1LAI" xlink:type="simple">18.198067°N, 42.40725°E</named-content></named-content>, 2387 m, 20.x.2014, (Al Dhafer et al.) (1 m); Abha, Raydah Protectorate, <named-content xmlns:xlink="http://www.w3.org/1999/xlink" content-type="dwc:verbatimCoordinates" xlink:type="simple"><named-content content-type="geo-json" specific-use="{&#34;type&#34;:&#34;Point&#34;,&#34;coordinates&#34;:[42.407250,18.198067]}" id="NCID0ECMAI" xlink:type="simple">18.198067°N, 42.40725°E</named-content></named-content>, 2387 m, 26.iv.2014, (Al Dhafer et al.) (1 m, <ext-link xmlns:xlink="http://www.w3.org/1999/xlink" xlink:type="simple" ext-link-type="uri" xlink:href="http://data.antweb.org/specimen/CASENT0746638">CASENT0746638</ext-link>, <named-content xmlns:xlink="http://www.w3.org/1999/xlink" content-type="dwc:institutional_code" xlink:type="simple">CASC</named-content>). <bold>Al Baha Province</bold>: Al Baha, Shada Al Ala, <named-content xmlns:xlink="http://www.w3.org/1999/xlink" content-type="dwc:verbatimCoordinates" xlink:type="simple"><named-content content-type="geo-json" specific-use="{&#34;type&#34;:&#34;Point&#34;,&#34;coordinates&#34;:[41.301483,19.862700]}" id="NCID0EWMAI" xlink:type="simple">19.8627°N, 41.301483°E</named-content></named-content>, 1225 m, 3.vi.2014, (Al Dhafer et al.) (1 m); Saudi Arabia, Al Baha, Shada Al Ala, <named-content xmlns:xlink="http://www.w3.org/1999/xlink" content-type="dwc:verbatimCoordinates" xlink:type="simple"><named-content content-type="geo-json" specific-use="{&#34;type&#34;:&#34;Point&#34;,&#34;coordinates&#34;:[41.311517,19.842917]}" id="NCID0E5MAI" xlink:type="simple">19.842917°N, 41.311517°E</named-content></named-content>, 1666 m, 3.vi.2014, (Al Dhafer et al.) (1 m); Saudi Arabia, Al Baha, Shada Al Ala, <named-content xmlns:xlink="http://www.w3.org/1999/xlink" content-type="dwc:verbatimCoordinates" xlink:type="simple"><named-content content-type="geo-json" specific-use="{&#34;type&#34;:&#34;Point&#34;,&#34;coordinates&#34;:[41.311517,19.842917]}" id="NCID0EGNAI" xlink:type="simple">19.842917°N, 41.311517°E</named-content></named-content>, 1666 m, 27. i.2015, (Al Dhafer et al.) (1 m); all previous material was collected by e light trap and is deposited in <named-content xmlns:xlink="http://www.w3.org/1999/xlink" content-type="dwc:institutional_code" xlink:type="simple">KSMA</named-content>.</p></tp:treatment-sec><tp:treatment-sec sec-type="remarks" id="SECID0EQNAI"><title>Remarks.</title><p>Although there is no direct association between the male specimens studied here and the worker castes of <italic><tp:taxon-name><tp:taxon-name-part taxon-name-part-type="genus" reg="Technomyrmex">T.</tp:taxon-name-part><tp:taxon-name-part taxon-name-part-type="species" reg="setosus">setosus</tp:taxon-name-part></tp:taxon-name></italic>, it is highly likely that these male specimens are <italic><tp:taxon-name><tp:taxon-name-part taxon-name-part-type="genus" reg="Technomyrmex">T.</tp:taxon-name-part><tp:taxon-name-part taxon-name-part-type="species" reg="setosus">setosus</tp:taxon-name-part></tp:taxon-name></italic>. This supposition is supported by the relatively broad distribution of <italic><tp:taxon-name><tp:taxon-name-part taxon-name-part-type="genus" reg="Technomyrmex">T.</tp:taxon-name-part><tp:taxon-name-part taxon-name-part-type="species" reg="setosus">setosus</tp:taxon-name-part></tp:taxon-name></italic> in the southwestern mountains of the Arabian Peninsula and also with the scarcity and limited distribution of the closely related species, <italic><tp:taxon-name><tp:taxon-name-part taxon-name-part-type="genus" reg="Technomyrmex">T.</tp:taxon-name-part><tp:taxon-name-part taxon-name-part-type="species" reg="briani">briani</tp:taxon-name-part></tp:taxon-name></italic>. This association may be confirmed with the use of the molecular techniques in the future.</p><fig id="F9" position="float" orientation="portrait"><label>Figure 9.</label><caption><p><italic><tp:taxon-name><tp:taxon-name-part taxon-name-part-type="genus" reg="Technomyrmex">Technomyrmex</tp:taxon-name-part></tp:taxon-name></italic> sa01 male, <ext-link xmlns:xlink="http://www.w3.org/1999/xlink" xlink:type="simple" ext-link-type="uri" xlink:href="http://data.antweb.org/specimen/CASENT0746638">CASENT0746638</ext-link>. <bold>A</bold> body in profile <bold>B</bold> body in dorsal view <bold>C</bold> head in full-face view <bold>D</bold> genitalia, images from <ext-link xmlns:xlink="http://www.w3.org/1999/xlink" xlink:type="simple" ext-link-type="uri" xlink:href="http://www.AntWeb.org">www.AntWeb.org</ext-link>.</p></caption><graphic xmlns:xlink="http://www.w3.org/1999/xlink" xlink:href="zookeys-780-035-g009.jpg" position="float" orientation="portrait" xlink:type="simple" id="oo_221733.jpg"/></fig><fig id="F10" position="float" orientation="portrait"><label>Figure 10.</label><caption><p>Distribution maps showing the known distribution ranges of <italic><tp:taxon-name><tp:taxon-name-part taxon-name-part-type="genus" reg="Technomyrmex">Technomyrmex</tp:taxon-name-part></tp:taxon-name></italic> species on the Arabian Peninsula, <abbrev xmlns:xlink="http://www.w3.org/1999/xlink" xlink:title="Bahrain" id="ABBRID0EXQAI" xlink:type="simple">BA</abbrev> (Bahrain), <abbrev xmlns:xlink="http://www.w3.org/1999/xlink" xlink:title="Kuwait" id="ABBRID0E2QAI" xlink:type="simple">KW</abbrev> (Kuwait), <abbrev xmlns:xlink="http://www.w3.org/1999/xlink" xlink:title="Oman" id="ABBRID0E6QAI" xlink:type="simple">OM</abbrev> (Oman), <abbrev xmlns:xlink="http://www.w3.org/1999/xlink" xlink:title="Qatar" id="ABBRID0EDRAI" xlink:type="simple">QA</abbrev> (Qatar), <abbrev xmlns:xlink="http://www.w3.org/1999/xlink" xlink:title="Saudi Arabia" id="ABBRID0EHRAI" xlink:type="simple">SA</abbrev> (Saudi Arabia), <abbrev xmlns:xlink="http://www.w3.org/1999/xlink" xlink:title="United Arab Emirates" id="ABBRID0ELRAI" xlink:type="simple">UAE</abbrev> (United Arab Emirates), and <abbrev xmlns:xlink="http://www.w3.org/1999/xlink" xlink:title="Yemen" id="ABBRID0EPRAI" xlink:type="simple">YE</abbrev> (Yemen).</p></caption><graphic xmlns:xlink="http://www.w3.org/1999/xlink" xlink:href="zookeys-780-035-g010.jpg" position="float" orientation="portrait" xlink:type="simple" id="oo_221734.jpg"/></fig></tp:treatment-sec></tp:taxon-treatment>
